# Supplementary material for: Natal origin of Pacific bluefin tuna Thunnus orientalis determined by SIMS oxygen isotope analysis of otoliths
Source: PLoS One. 2022 Aug 10;17(8):e0272850. doi: 10.1371/journal.pone.0272850 (PMC9365150; doi:10.1371/journal.pone.0272850)
Supplement: S1 Table — (XLSX) [file pone.0272850.s001.xlsx]

## Sheet: Raw SIMS data
Table S1. Raw SIMS δ18O measurements on otoliths of Pacific bluefin tuna Thunnus orientalis
Analysis #	Sample	δ18O (‰, VSMOW)	2SD (‰) external(1)	δ18O (‰, raw)	2SE (‰) internal(2)	Bias	16OH−/16O−	Background-corrected 16OH−/16O− (3)	16O− (109 cps)	Primary beam (nA)(4)	Yield (109 cps/nA)
Session 1 (Oct 2nd, 2018)
@8	UWC-3			8.64901	0.327209		0.000238656		2.65411	1.5728	1.6875
@9	UWC-3			8.59814	0.249459		0.000247481		2.59543	1.5727	1.6503
@10	UWC-3			8.51536	0.344603		0.000246993		2.56587	1.57693	1.62713
@11	UWC-3			8.52982	0.217631		0.000251751		2.57656	1.57147	1.63959
@12	UWC-3			8.37672	0.286826		0.000255114		2.59993	1.55501	1.67197
@13	T60R	27.8043	0.354313	23.7168	0.347374	0.996023	0.0306891	0.0304394	2.49851	1.55235	1.6095
@14	T60R	27.3257	0.354313	23.2401	0.345177	0.996023	0.0316406	0.0313909	2.43856	1.54602	1.57731
@15	T60R	27.2035	0.354313	23.1184	0.314465	0.996023	0.0307982	0.0305485	2.50383	1.54118	1.62462
@16	T60R	26.822	0.354313	22.7384	0.245095	0.996023	0.0293055	0.0290557	2.55317	1.54891	1.64837
@17	T60R	26.9201	0.354313	22.8361	0.311682	0.996023	0.030515	0.0302653	2.56009	1.54554	1.65644
@18	T60R	26.9712	0.354313	22.887	0.238156	0.996023	0.0272131	0.0269633	2.51357	1.53955	1.63267
@19	T60R	27.0022	0.354313	22.9179	0.349691	0.996023	0.0284575	0.0282078	2.51342	1.53787	1.63435
@20	T60R	26.9236	0.354313	22.8396	0.397901	0.996023	0.0304327	0.030183	2.52374	1.53663	1.64238
@21	T60R	26.7964	0.354313	22.7129	0.317748	0.996023	0.0259295	0.0256798	2.50011	1.52277	1.64181
@22	T60R	27.1583	0.354313	23.0734	0.289436	0.996023	0.0250266	0.0247769	2.45489	1.52023	1.61482
@23	T60R	27.4368	0.354313	23.3508	0.303824	0.996023	0.0238943	0.0236446	2.43365	1.49569	1.62711
@24	T60R	28.9469	0.354313	24.8549	0.439141	0.996023	0.0236931	0.0234434	2.50176	1.53184	1.63317
@25	T60R	29.1001	0.354313	25.0075	0.311591	0.996023	0.0225639	0.0223141	2.49534	1.54484	1.61528
@26	T60R	27.8239	0.354313	23.7363	0.293194	0.996023	0.0205346	0.0202849	2.51786	1.55163	1.62272
@27	T60R	28.0011	0.354313	23.9128	0.312668	0.996023	0.021302	0.0210522	2.50644	1.55037	1.61667
@28	UWC-3			8.55974	0.394968		0.000248762		2.56729	1.54088	1.66611
@29	UWC-3			8.32136	0.231959		0.000253023		2.58071	1.53667	1.67942
@30	UWC-3			8.14931	0.258829		0.000253034		2.53769	1.52306	1.66618
@31	UWC-3			8.66597	0.351958		0.000257312		2.53432	1.51161	1.67657
@32	UWC-3			8.2685	0.289106		0.000245234		2.54014	1.51261	1.67931
	UWC-3 bracketing average		0.354313	8.4634	0.349196	0.996023
@33	T65R	29.2083	0.437903	24.9127	0.352834	0.995826	0.0297151	0.0294666	2.2417	1.56876	1.42896
@34	T65R	27.6538	0.437903	23.3648	0.355369	0.995826	0.030373	0.0301245	2.31523	1.57504	1.46995
@35	T65R	27.5752	0.437903	23.2865	0.278634	0.995826	0.0276522	0.0274036	2.41873	1.57777	1.53301
@36	T65R	27.8116	0.437903	23.5218	0.322962	0.995826	0.0310453	0.0307967	2.47862	1.57516	1.57357
@37	T65R	27.3869	0.437903	23.0989	0.318686	0.995826	0.0304653	0.0302168	2.48222	1.57393	1.57709
@38	T65R	27.4139	0.437903	23.1259	0.275675	0.995826	0.0288423	0.0285937	2.47092	1.55692	1.58706
@39	T65R	27.3889	0.437903	23.1009	0.364622	0.995826	0.0315944	0.0313458	2.50171	1.54702	1.61712
@40	T65R	26.5811	0.437903	22.2965	0.340648	0.995826	0.0294814	0.0292329	2.48313	1.54545	1.60673
@41	T65R	27.9984	0.437903	23.7079	0.290177	0.995826	0.0273041	0.0270555	2.45826	1.54426	1.59187
@42	T65R	25.4548	0.437903	21.1749	0.329251	0.995826	0.0260351	0.0257866	2.44897	1.54786	1.58216
@43	T65R	25.7563	0.437903	21.4752	0.334229	0.995826	0.0230423	0.0227937	2.43679	1.55379	1.56828
@44	T65R	26.4008	0.437903	22.117	0.301761	0.995826	0.0248179	0.0245694	2.47274	1.55143	1.59384
@45	T65R	27.9268	0.437903	23.6365	0.383784	0.995826	0.0239928	0.0237443	2.40687	1.54855	1.55427
@46	T65R	28.8457	0.437903	24.5517	0.327883	0.995826	0.0215544	0.0213058	2.41495	1.54096	1.56718
@47	T65R	29.3024	0.437903	25.0065	0.33769	0.995826	0.0224223	0.0221738	2.4051	1.54392	1.55779
@48	UWC-3			7.93686	0.265212		0.000245193		2.66788	1.55036	1.72082
@49	UWC-3			8.05057	0.266584		0.000237696		2.59353	1.54873	1.67462
@50	UWC-3			8.21414	0.370902		0.000265992		2.55882	1.54628	1.65482
@51	UWC-3			8.21115	0.306798		0.00023848		2.561	1.54711	1.65534
@52	UWC-3			8.26451	0.263425		0.000240796		2.54644	1.54466	1.64854
	UWC-3 bracketing average		0.437903	8.26421	0.433773	0.995826
@53	T82L	28.903	0.39136	24.5941	0.227021	0.995812	0.0302326	0.0299859	2.52075	1.53404	1.64321
@54	T82L	28.5349	0.39136	24.2275	0.352294	0.995812	0.0293118	0.0290652	2.5331	1.5325	1.65292
@55	T82L	27.5268	0.39136	23.2236	0.315652	0.995812	0.0302711	0.0300244	2.52734	1.52928	1.65263
@56	T82L	27.9765	0.39136	23.6715	0.307225	0.995812	0.0289549	0.0287083	2.56479	1.5331	1.67294
@57	T82L	28.2955	0.39136	23.9891	0.26599	0.995812	0.0305668	0.0303201	2.60211	1.53258	1.69786
@58	T82L	28.3416	0.39136	24.035	0.268255	0.995812	0.0262559	0.0260092	2.55626	1.53332	1.66714
@59	T82L	28.5805	0.39136	24.2729	0.342241	0.995812	0.0245191	0.0242725	2.53753	1.5164	1.67339
@60	T82L	28.1588	0.39136	23.853	0.199944	0.995812	0.0252174	0.0249707	2.51156	1.51031	1.66294
@61	T82L	27.5764	0.39136	23.273	0.37008	0.995812	0.023256	0.0230093	2.49707	1.51433	1.64896
@62	T82L	28.5379	0.39136	24.2305	0.436173	0.995812	0.0202844	0.0200378	2.50286	1.51249	1.6548
@63	T82L	28.8749	0.39136	24.5661	0.359272	0.995812	0.0211583	0.0209116	2.4913	1.50535	1.65497
@64	T82L	30.0348	0.39136	25.7211	0.364745	0.995812	0.0215897	0.0213431	2.50081	1.49681	1.67076
@65	T82L	30.0233	0.39136	25.7097	0.349866	0.995812	0.0193962	0.0191495	2.4775	1.49267	1.65977
@66	T82L	28.8479	0.39136	24.5392	0.342173	0.995812	0.0213179	0.0210713	2.55141	1.51861	1.6801
@67	UWC-3			8.43607	0.370262		0.000257624		2.59635	1.54984	1.67524
@68	UWC-3			8.48145	0.232337		0.000233555		2.59365	1.55183	1.67135
@69	UWC-3			8.53581	0.269868		0.000274965		2.60246	1.55096	1.67796
@70	UWC-3			8.09146	0.277138		0.000239984		2.66918	1.56088	1.71004
@71	UWC-3			8.27598	0.284331		0.000232258		2.65298	1.55214	1.70924
	UWC-3 bracketing average		0.39136	8.2498	0.386733	0.995812
@74	UWC-3			8.51037	0.324588		0.000165124		2.66706	1.51937	1.75538
@75	UWC-3			8.47197	0.333377		0.000175119		2.63997	1.51494	1.74262
@76	UWC-3			8.20417	0.364751		0.000172127		2.65457	1.51796	1.74878
@77	UWC-3			8.21913	0.349146		0.000174151		2.6733	1.51853	1.76046
@78	UWC-3			8.32436	0.253883		0.000173123		2.66448	1.51906	1.75404
@79	T57R	31.2097	0.51245	26.9444	0.340526	0.995864	0.0320302	0.0318437	2.32339	1.53859	1.51008
@80	T57R	27.1709	0.51245	22.9224	0.250325	0.995864	0.0299581	0.0297717	2.6057	1.56891	1.66084
@81	T57R	26.7092	0.51245	22.4626	0.211077	0.995864	0.0304069	0.0302204	2.61463	1.59213	1.64222
@82	T57R	26.8609	0.51245	22.6137	0.305531	0.995864	0.030437	0.0302505	2.61008	1.59783	1.63352
@83	T57R	26.7868	0.51245	22.5399	0.309253	0.995864	0.0305412	0.0303547	2.59601	1.58935	1.63338
@84	T57R	25.9996	0.51245	21.7559	0.367038	0.995864	0.0318251	0.0316386	2.60015	1.57815	1.6476
@85	T57R	25.8378	0.51245	21.5949	0.34733	0.995864	0.0304878	0.0303013	2.51487	1.57128	1.60052
@86	T57R	28.2285	0.51245	23.9757	0.317977	0.995864	0.025466	0.0252795	2.5661	1.56717	1.63741
@87	T57R	28.854	0.51245	24.5985	0.265358	0.995864	0.0245537	0.0243672	2.5456	1.56653	1.625
@88	T57R	29.7684	0.51245	25.5092	0.41982	0.995864	0.0235679	0.0233814	2.53294	1.56477	1.61873
@89	T57R	29.1309	0.51245	24.8743	0.296603	0.995864	0.0239993	0.0238128	2.53223	1.56046	1.62274
@90	T57R	28.4804	0.51245	24.2265	0.380166	0.995864	0.0233385	0.023152	2.50723	1.56154	1.60562
@91	T57R	27.57	0.51245	23.3199	0.344177	0.995864	0.0244917	0.0243052	2.51577	1.5549	1.61796
@92	UWC-3			8.47895	0.241182		0.000179433		2.69397	1.56513	1.72124
@93	UWC-3			8.56673	0.302948		0.000318785		2.6626	1.55986	1.70695
@94	UWC-3			8.0371	0.309172		0.000167287		2.65903	1.56915	1.69457
@95	UWC-3			7.75534	0.272877		0.000170438		2.71371	1.55808	1.7417
@96	UWC-3			8.45402	0.440502		0.000169123		2.68002	1.55687	1.72142
	UWC-3 bracketing average		0.51245	8.30221	0.508926	0.995864
@97	T76R	28.4372	0.613146	24.0759	0.334541	0.995759	0.0309487	0.0307635	2.61525	1.54355	1.69431
@98	T76R	26.8726	0.613146	22.518	0.317864	0.995759	0.0297479	0.0295628	2.66735	1.54285	1.72885
@99	T76R	27.0985	0.613146	22.7429	0.318696	0.995759	0.0286169	0.0284318	2.71434	1.54527	1.75655
@100	T76R	27.3364	0.613146	22.9798	0.352794	0.995759	0.0286435	0.0284583	2.64924	1.54576	1.71387
@101	T76R	27.3028	0.613146	22.9463	0.337205	0.995759	0.0284119	0.0282268	2.65888	1.53011	1.7377
@102	T76R	27.4701	0.613146	23.1129	0.302578	0.995759	0.026271	0.0260859	2.65546	1.53818	1.72637
@103	T76R	27.2382	0.613146	22.882	0.30597	0.995759	0.0285171	0.0283319	2.65622	1.53752	1.72759
@104	T76R	27.7486	0.613146	23.3902	0.365593	0.995759	0.0240458	0.0238606	2.63183	1.52629	1.72432
@105	T76R	29.241	0.613146	24.8763	0.346402	0.995759	0.0230387	0.0228535	2.53972	1.57164	1.61597
@106	T76R	30.1871	0.613146	25.8184	0.310492	0.995759	0.0213945	0.0212094	2.54374	1.57914	1.61084
@107	UWC-3			8.47197	0.255183		0.000168584		2.62415	1.56288	1.67904
@108	UWC-3			8.34381	0.31127		0.000166967		2.62509	1.54778	1.69604
@109	UWC-3			8.02364	0.33744		0.000166916		2.63965	1.54539	1.70808
@110	UWC-3			7.75833	0.331678		0.00017578		2.65949	1.54933	1.71654
@111	UWC-3			8.07351	0.338239		0.000168372		2.64311	1.5533	1.70161
	UWC-3 bracketing average		0.613146	8.19634	0.610204	0.995759
@112	T86R	28.5917	0.494862	24.1173	0.338754	0.99565	0.0299916	0.0298228	2.45635	1.53242	1.60292
@113	T86R	28.3378	0.494862	23.8645	0.249274	0.99565	0.0284299	0.0282611	2.49119	1.52715	1.63127
@114	T86R	28.0848	0.494862	23.6126	0.326672	0.99565	0.0288998	0.028731	2.52724	1.52652	1.65556
@115	T86R	28.0783	0.494862	23.6061	0.24703	0.99565	0.027336	0.0271671	2.49246	1.52296	1.63659
@116	T86R	27.4913	0.494862	23.0216	0.320497	0.99565	0.0284793	0.0283105	2.50643	1.52034	1.6486
@117	T86R	27.5899	0.494862	23.1199	0.301945	0.99565	0.0307852	0.0306164	2.51851	1.51922	1.65777
@118	T86R	27.6651	0.494862	23.1947	0.339837	0.99565	0.0279702	0.0278013	2.53705	1.52316	1.66565
@119	T86R	27.3485	0.494862	22.8795	0.339191	0.99565	0.0277275	0.0275587	2.54329	1.51144	1.6827
@120	T86R	28.6007	0.494862	24.1263	0.369344	0.99565	0.0259616	0.0257927	2.67082	1.56404	1.70764
@121	T86R	28.9979	0.494862	24.5217	0.29982	0.99565	0.023193	0.0230242	2.69821	1.58204	1.70553
@122	T86R	28.6538	0.494862	24.1791	0.420399	0.99565	0.0208635	0.0206947	2.71472	1.58709	1.7105
@123	UWC-3			8.16776	0.258179		0.000165732		2.70725	1.58151	1.71181
@124	UWC-3			8.07301	0.293697		0.000169744		2.73154	1.5758	1.73343
@125	UWC-3			7.67006	0.220395		0.000162868		2.72239	1.56861	1.73554
@126	UWC-3			8.26152	0.259687		0.000167794		2.69719	1.57032	1.71761
@127	UWC-3			8.01267	0.316533		0.000175455		2.69003	1.57217	1.71103
	UWC-3 bracketing average		0.494862	8.08563	0.491211	0.99565
@128	T91L	27.9501	0.459357	23.4216	0.314832	0.995595	0.0284938	0.0283281	2.662	1.56204	1.70418
@129	T91L	26.9748	0.459357	22.4506	0.326123	0.995595	0.030027	0.0298614	2.65737	1.55881	1.70474
@130	T91L	27.0399	0.459357	22.5155	0.3023	0.995595	0.0307946	0.030629	2.65493	1.55875	1.70325
@131	T91L	27.1571	0.459357	22.6322	0.309342	0.995595	0.0306802	0.0305146	2.64802	1.55721	1.70049
@132	T91L	26.8927	0.459357	22.3688	0.286263	0.995595	0.0296425	0.0294769	2.66932	1.55773	1.71359
@133	T91L	27.5423	0.459357	23.0157	0.340763	0.995595	0.02891	0.0287444	2.64422	1.55121	1.70462
@134	T91L	27.5303	0.459357	23.0037	0.355707	0.995595	0.0230275	0.0228618	2.62499	1.54382	1.70032
@135	T91L	28.983	0.459357	24.4499	0.398063	0.995595	0.0259275	0.0257618	2.60931	1.54117	1.69307
@136	T91L	28.6664	0.459357	24.1347	0.466356	0.995595	0.024889	0.0247234	2.61984	1.54011	1.70108
@137	T91L	28.3653	0.459357	23.835	0.334122	0.995595	0.0251651	0.0249994	2.62953	1.5406	1.70682
@138	UWC-3			7.83563	0.184424		0.000157988		2.72989	1.54386	1.76822
@139	UWC-3			8.46898	0.313051		0.000164606		2.69814	1.54358	1.74798
@140	UWC-3			7.87752	0.315445		0.00016431		2.71378	1.54175	1.76019
@141	UWC-3			7.97078	0.305979		0.00016569		2.7268	1.53925	1.77151
@142	UWC-3			7.95831	0.348236		0.00016219		2.72804	1.53782	1.77397
	UWC-3 bracketing average		0.459357	8.02962	0.455422	0.995595
@143	UWC-3			8.18821	0.314898		0.000201239		2.68979	1.53595	1.75122
@144	UWC-3			8.66896	0.251794		0.000284685		2.65879	1.53124	1.73637
@145	UWC-3			8.66298	0.235264		0.000184376		2.66018	1.5267	1.74243
@146	UWC-3			8.32236	0.271294		0.000214844		2.71446	1.52189	1.78362
@147	UWC-3			8.07052	0.204079		0.00019184		2.72946	1.51851	1.79746
@148	T102L	28.1502	0.575933	24.0071	0.361408	0.99597	0.0289852	0.0286945	2.43833	1.51124	1.61347
@149	T102L	27.1387	0.575933	22.9997	0.256538	0.99597	0.0304541	0.0301634	2.61516	1.51072	1.73107
@150	T102L	27.1167	0.575933	22.9778	0.219845	0.99597	0.0269035	0.0266129	2.56241	1.5102	1.69673
@151	T102L	27.2504	0.575933	23.1109	0.355893	0.99597	0.0309391	0.0306485	2.52782	1.51251	1.67128
@152	T102L	27.0035	0.575933	22.8651	0.360802	0.99597	0.0285926	0.0283019	2.51621	1.51223	1.66391
@153	T102L	27.2709	0.575933	23.1314	0.357371	0.99597	0.0267186	0.0264279	2.49281	1.50874	1.65224
@154	T102L	27.696	0.575933	23.5548	0.243391	0.99597	0.0259788	0.0256881	2.4836	1.50624	1.64888
@155	T102L	28.2538	0.575933	24.1103	0.276624	0.99597	0.0223177	0.022027	2.45155	1.50123	1.63303
@156	T102L	28.5943	0.575933	24.4494	0.367551	0.99597	0.0227421	0.0224515	2.43026	1.50013	1.62003
@157	T102L	28.4586	0.575933	24.3143	0.36764	0.99597	0.02442	0.0241294	2.39114	1.49937	1.59477
@158	T102L	27.5243	0.575933	23.3837	0.342343	0.99597	0.0217777	0.021487	2.39063	1.49124	1.60311
@159	UWC-3			8.27399	0.389814		0.000206894		2.72288	1.52964	1.78007
@160	UWC-3			8.58269	0.359564		0.000179798		2.65931	1.55009	1.71559
@161	UWC-3			8.3478	0.298697		0.000373926		2.68103	1.55264	1.72675
@162	UWC-3			8.9213	0.348419		0.000183752		2.63755	1.54885	1.70291
@163	UWC-3			8.06154	0.314913		0.000885136		2.74701	1.5469	1.77582
	UWC-3 bracketing average		0.575933	8.41003	0.572799	0.99597
@164	T63L	26.8928	0.613888	22.7858	0.373526	0.996001	0.0292968	0.0290207	2.53175	1.55453	1.62862
@165	T63L	26.9974	0.613888	22.89	0.311326	0.996001	0.0294931	0.029217	2.54571	1.5633	1.62842
@166	T63L	27.6839	0.613888	23.5737	0.309509	0.996001	0.0293876	0.0291115	2.55072	1.56424	1.63065
@167	T63L	27.1371	0.613888	23.0291	0.348586	0.996001	0.0280032	0.027727	2.52738	1.55335	1.62705
@168	T63L	26.9078	0.613888	22.8007	0.298577	0.996001	0.0294745	0.0291984	2.52476	1.54594	1.63316
@169	T63L	26.2654	0.613888	22.1609	0.343376	0.996001	0.0264452	0.0261691	2.55487	1.56173	1.63592
@170	T63L	26.9964	0.613888	22.889	0.345978	0.996001	0.0240429	0.0237667	2.53558	1.56039	1.62497
@171	T63L	26.9218	0.613888	22.8147	0.356732	0.996001	0.0247297	0.0244536	2.51671	1.55923	1.61408
@172	T63L	28.7058	0.613888	24.5916	0.306419	0.996001	0.0235172	0.0232411	2.49245	1.55527	1.60258
@173	T63L	28.9041	0.613888	24.789	0.359691	0.996001	0.0250266	0.0247505	2.47453	1.55751	1.58877
@174	T63L	27.9543	0.613888	23.843	0.295066	0.996001	0.0270143	0.0267382	2.46735	1.55348	1.58827
@175	UWC-3			8.44255	0.287467		0.00017818		2.64991	1.56591	1.69225
@176	UWC-3			8.82655	0.246559		0.000180399		2.63237	1.56467	1.68238
@177	UWC-3			7.99721	0.280118		0.000183504		2.73191	1.56553	1.74504
@178	UWC-3			8.30241	0.398199		0.000202129		2.65373	1.56514	1.69552
@179	UWC-3			8.65001	0.36254		0.000187544		2.6208	1.5522	1.68845
	UWC-3 bracketing average		0.613888	8.4406	0.610949	0.996001
@180	T59R	27.483	0.581327	23.2291	0.340683	0.99586	0.0290347	0.0288126	2.57017	1.5469	1.6615
@181	T59R	27.0147	0.581327	22.7628	0.295054	0.99586	0.0280418	0.0278197	2.57576	1.55014	1.66164
@182	T59R	27.3963	0.581327	23.1428	0.317102	0.99586	0.0280627	0.0278406	2.58791	1.54127	1.67908
@183	T59R	27.0563	0.581327	22.8042	0.315153	0.99586	0.0273632	0.0271411	2.59878	1.53983	1.68771
@184	T59R	27.6437	0.581327	23.3892	0.298234	0.99586	0.0278606	0.0276385	2.60564	1.53703	1.69524
@185	T59R	27.0653	0.581327	22.8132	0.359462	0.99586	0.0283721	0.02815	2.61297	1.53397	1.70341
@186	T59R	26.6902	0.581327	22.4397	0.315629	0.99586	0.0253351	0.025113	2.62303	1.53621	1.70746
@187	T59R	27.2241	0.581327	22.9713	0.317026	0.99586	0.0266932	0.0264711	2.64412	1.53278	1.72504
@188	T59R	28.4389	0.581327	24.1811	0.39813	0.99586	0.0226948	0.0224727	2.6467	1.5279	1.73225
@189	T59R	28.8215	0.581327	24.5621	0.298695	0.99586	0.02226	0.0220379	2.63089	1.52361	1.72674
@190	T59R	28.6117	0.581327	24.3532	0.406927	0.99586	0.0199101	0.019688	2.61656	1.52883	1.71148
@191	UWC-3			7.93637	0.340734		0.000533634		2.66408	1.51743	1.75566
@192	UWC-3			8.2306	0.30903		0.000184791		2.62345	1.51608	1.73042
@193	UWC-3			8.13385	0.29611		0.000188048		2.59875	1.52046	1.70918
@194	UWC-3			8.04907	0.264387		0.000190445		2.62076	1.51709	1.72749
@195	UWC-3			8.41362	0.281571		0.000192246		2.64768	1.51424	1.74852
	UWC-3 bracketing average		0.581327	8.29822	0.578222	0.99586
Session 2 (Oct 3rd, 2018)
@201	UWC-3			8.42559	0.310884		0.000158721		2.74229	1.60475	1.70887
@202	UWC-3			8.58273	0.332574		0.000161536		2.67277	1.58414	1.68721
@203	UWC-3			8.26002	0.352953		0.000293107		2.60373	1.52455	1.70787
@204	UWC-3			8.75224	0.26178		0.000176692		2.56868	1.49853	1.71414
@205	UWC-3			8.48245	0.339913		0.000282458		2.57251	1.51205	1.70133
@206	T68R	27.1115	0.49289	22.9259	0.352378	0.995925	0.0302426	0.030059	2.56182	1.56512	1.63682
@207	T68R	27.0514	0.49289	22.866	0.278958	0.995925	0.0303595	0.0301759	2.59611	1.59626	1.62637
@208	T68R	26.5246	0.49289	22.3414	0.37587	0.995925	0.0302366	0.030053	2.64186	1.58703	1.66466
@209	T68R	25.8466	0.49289	21.6662	0.430126	0.995925	0.0284447	0.0282611	2.60964	1.5962	1.63491
@210	T68R	25.4546	0.49289	21.2757	0.401543	0.995925	0.031158	0.0309744	2.60105	1.62951	1.59622
@211	T68R	28.0544	0.49289	23.865	0.321394	0.995925	0.0288014	0.0286178	2.54028	1.63023	1.55823
@212	T68R	27.9558	0.49289	23.7667	0.296138	0.995925	0.0258552	0.0256716	2.63273	1.59465	1.65097
@213	T68R	28.0164	0.49289	23.827	0.373324	0.995925	0.0221377	0.0219541	2.5914	1.59354	1.62619
@214	T68R	28.4415	0.49289	24.2504	0.392481	0.995925	0.0254649	0.0252812	2.60047	1.595	1.63039
@215	T68R	28.46	0.49289	24.2689	0.320804	0.995925	0.0189436	0.01876	2.59121	1.56926	1.65123
@216	T68R	27.765	0.49289	23.5767	0.280649	0.995925	0.023108	0.0229244	2.55299	1.60174	1.59388
@217	T68R	26.1276	0.49289	21.9459	0.422373	0.995925	0.0240734	0.0238898	2.56851	1.59483	1.61052
@219	UWC-3			8.22711	0.388083		0.000151883		2.59661	1.53882	1.6874
@220	UWC-3			8.54129	0.288449		0.000152532		2.58722	1.53298	1.68771
@221	UWC-3			8.33832	0.309892		0.000154298		2.60386	1.54029	1.6905
@222	UWC-3			8.10642	0.346342		0.000153358		2.49931	1.56416	1.59787
@223	UWC-3			7.9234	0.32918		0.000151755		2.48364	1.5624	1.58963
	UWC-3 bracketing average		0.49289	8.36396	0.489224	0.995925
@237	UWC-3			8.50289	0.371957		0.000214633		2.55244	1.52506	1.67366
@238	UWC-3			8.97267	0.292645		0.000222712		2.49953	1.5213	1.64301
@239	UWC-3			8.47397	0.314089		0.00023012		2.51067	1.47733	1.69947
@240	UWC-3			8.67445	0.291636		0.000223053		2.50163	1.47077	1.7009
@241	UWC-3			8.84251	0.290356		0.000224374		2.55043	1.50647	1.69298
@242	T164L	27.1294	0.52519	23.1538	0.269781	0.996129	0.0327355	0.0325172	2.47438	1.55037	1.59599
@243	T164L	26.5852	0.52519	22.6117	0.252115	0.996129	0.0300015	0.0297833	2.49376	1.55725	1.60139
@244	T164L	27.8278	0.52519	23.8495	0.231724	0.996129	0.029591	0.0293728	2.45569	1.55564	1.57857
@245	T164L	27.0918	0.52519	23.1164	0.355427	0.996129	0.0297834	0.0295652	2.41338	1.56183	1.54522
@246	T164L	27.1594	0.52519	23.1837	0.327943	0.996129	0.0251894	0.0249711	2.40492	1.56604	1.53567
@247	T164L	25.3586	0.52519	21.3899	0.405039	0.996129	0.0276014		2.40053	1.58699	1.51263
@248	T164L	25.7491	0.52519	21.7789	0.696355	0.996129	0.0281396		2.32519	1.59838	1.45472
@249	T164L	29.4769	0.52519	25.4922	0.430781	0.996129	0.0236295	0.0234112	2.19301	1.57501	1.39238
@250	T164L	27.2075	0.52519	23.2316	0.359786	0.996129	0.0220416	0.0218234	2.38911	1.56937	1.52234
@251	T164L	27.8498	0.52519	23.8714	0.326092	0.996129	0.0241031	0.0238849	2.39182	1.56187	1.53138
@252	T164L	26.9467	0.52519	22.9718	0.327237	0.996129	0.0238013	0.023583	2.39036	1.55704	1.5352
@253	T164L	29.9715	0.52519	25.9849	0.345362	0.996129	0.0231808	0.0229626	2.3678	1.56084	1.517
@254	T164L	28.7705	0.52519	24.7885	0.391798	0.996129	0.0228462	0.022628	2.37037	1.56399	1.51558
@255	T164L	28.3294	0.52519	24.3492	0.348895	0.996129	0.0204237	0.0202054	2.36313	1.55508	1.51962
@257	UWC-3			8.34381	0.240482		0.000226757		2.5832	1.53125	1.68699
@258	UWC-3			8.90684	0.318404		0.000210019		2.52405	1.52778	1.65211
@259	UWC-3			8.29294	0.359378		0.000215573		2.54716	1.5315	1.66319
@260	UWC-3			8.43258	0.306285		0.000206381		2.51516	1.54503	1.6279
@261	UWC-3			8.268	0.307111		0.000208831		2.4931	1.53269	1.62661
	UWC-3 bracketing average		0.52519	8.57107	0.521752	0.996129
@262	T70R	28.8644	0.485755	24.7771	0.416403	0.996027	0.028782	0.0285736	2.34898	1.5721	1.49417
@263	T70R	28.0257	0.485755	23.9418	0.390159	0.996027	0.0272578	0.0270493	2.2931	1.60365	1.42993
@264	T70R	28.6466	0.485755	24.5601	0.368619	0.996027	0.0314212	0.0312128	2.28245	1.60399	1.42298
@265	T70R	29.1623	0.485755	25.0738	0.352957	0.996027	0.029975	0.0297665	2.2804	1.58788	1.43612
@266	T70R	28.7502	0.485755	24.6634	0.310549	0.996027	0.0278297	0.0276212	2.28637	1.5689	1.45731
@267	T70R	28.7482	0.485755	24.6614	0.327874	0.996027	0.0213865	0.021178	2.2865	1.55038	1.4748
@268	T70R	27.8029	0.485755	23.7198	0.428352	0.996027	0.0267918	0.0265834	2.30332	1.54774	1.48818
@269	T70R	28.8063	0.485755	24.7192	0.318897	0.996027	0.0223422	0.0221337	2.32694	1.54225	1.50879
@270	T70R	29.9088	0.485755	25.8174	0.39077	0.996027	0.0209843	0.0207759	2.38597	1.54517	1.54415
@271	T70R	29.2815	0.485755	25.1925	0.317632	0.996027	0.0233196	0.0231111	2.43041	1.54464	1.57345
@272	UWC-3			8.25853	0.236097		0.000200322		2.56571	1.54664	1.65889
@273	UWC-3			8.39717	0.316774		0.000202125		2.55601	1.54095	1.65873
@274	UWC-3			8.87094	0.342708		0.00021509		2.53327	1.53486	1.65049
@275	UWC-3			8.5782	0.292984		0.000199558		2.52263	1.53232	1.64628
@276	UWC-3			8.32835	0.266771		0.00019994		2.5317	1.53158	1.65299
	UWC-3 bracketing average		0.485755	8.46773	0.482035	0.996027
@294	UWC-3			7.6905	0.321048		0.000339223		2.86887	1.58636	1.80845
@295	UWC-3			7.82017	0.350539		0.000324551		2.84116	1.59133	1.7854
@296	UWC-3			8.27848	0.27713		0.000332042		2.83672	1.58262	1.79242
@297	UWC-3			7.91492	0.291768		0.000330466		2.8832	1.55946	1.84884
@298	UWC-3			7.70397	0.33728		0.000334783		2.8972	1.54049	1.8807
@299	T128R	27.5917	0.498901	22.8705	0.266195	0.995406	0.0300661	0.0297341	2.71805	1.5352	1.77048
@300	T128R	27.5251	0.498901	22.8042	0.423608	0.995406	0.0298129	0.0294808	2.74699	1.53478	1.78982
@301	T128R	27.7149	0.498901	22.9932	0.364096	0.995406	0.030697	0.0303649	2.81413	1.54159	1.82547
@302	T128R	27.5596	0.498901	22.8386	0.411865	0.995406	0.0283294	0.0279973	2.82862	1.57656	1.79418
@303	T128R	27.1719	0.498901	22.4526	0.270581	0.995406	0.0280982	0.0277662	2.80412	1.57549	1.77983
@304	T128R	27.1814	0.498901	22.4621	0.329483	0.995406	0.0245424	0.0242104	2.77213	1.58569	1.74822
@305	T128R	27.7315	0.498901	23.0097	0.328877	0.995406	0.0237991	0.023467	2.74521	1.59438	1.7218
@306	T128R	28.1578	0.498901	23.4341	0.356853	0.995406	0.0250273	0.0246953	2.77494	1.58142	1.75471
@307	T128R	28.7385	0.498901	24.0121	0.304883	0.995406	0.025741	0.025409	2.80588	1.56792	1.78956
@308	T128R	29.6864	0.498901	24.9556	0.332038	0.995406	0.0214076	0.0210755	2.74968	1.58309	1.73691
@309	T128R	29.3016	0.498901	24.5726	0.309011	0.995406	0.0221362	0.0218042	2.75925	1.57956	1.74685
@310	T128R	28.992	0.498901	24.2644	0.328983	0.995406	0.0216157	0.0212836	2.73359	1.56775	1.74364
@311	UWC-3			7.43467	0.236244		0.000326904		2.82724	1.57845	1.79115
@312	UWC-3			8.078	0.353127		0.000331978		2.8082	1.58261	1.77441
@313	UWC-3			8.0401	0.295847		0.000339495		2.80634	1.57679	1.77978
@314	UWC-3			7.8067	0.32712		0.000331761		2.85048	1.55915	1.82822
@315	UWC-3			7.6147	0.36074		0.000329165		2.87165	1.54826	1.85476
	UWC-3 bracketing average		0.498901	7.83822	0.49528	0.995406
@316	T151R	26.5835	0.780005	21.8656	0.311768	0.995404	0.0313938	0.0310649	2.65634	1.55041	1.71332
@317	T151R	26.9347	0.780005	22.2152	0.336681	0.995404	0.03158	0.0312511	2.59997	1.54902	1.67846
@318	T151R	26.6146	0.780005	21.8966	0.271244	0.995404	0.0349164	0.0345875	2.58752	1.5523	1.6669
@319	T151R	26.7829	0.780005	22.0641	0.283959	0.995404	0.0337388	0.0334099	2.60077	1.55414	1.67345
@320	T151R	27.2118	0.780005	22.491	0.404912	0.995404	0.0344753	0.0341464	2.5985	1.54645	1.6803
@321	T151R	28.1677	0.780005	23.4425	0.32187	0.995404	0.0296932	0.0293643	2.59157	1.52284	1.70181
@322	T151R	29.6016	0.780005	24.8698	0.474462	0.995404	0.0269461	0.0266172	2.60457	1.53125	1.70095
@323	T151R	28.9267	0.780005	24.1981	0.290873	0.995404	0.027815	0.0274861	2.63182	1.52914	1.72111
@324	T151R	27.4828	0.780005	22.7608	0.55294	0.995404	0.0235594	0.0232305	2.57812	1.53833	1.67592
@325	UWC-3			7.1923	0.413227		0.000330246		2.74531	1.53912	1.78369
@326	UWC-3			8.18123	0.326105		0.000320588		2.81769	1.53852	1.83142
@327	UWC-3			8.1922	0.332525		0.00031972		2.81654	1.55366	1.81285
@328	UWC-3			8.34879	0.289807		0.000325156		2.76698	1.52795	1.81091
@330	UWC-3			7.48055	0.268287		0.000334053		2.90542	1.54623	1.87903
	UWC-3 bracketing average		0.780005	7.83692	0.777694	0.995404
Session 3 (Oct 4th, 2018)
@337	UWC-3			8.21913	0.374744		0.000228438		2.85223	1.57383	1.81229
@338	UWC-3			8.45552	0.326888		0.000232197		2.83144	1.57477	1.79801
@339	UWC-3			8.32934	0.320632		0.000229015		2.76602	1.57475	1.75648
@340	UWC-3			8.12886	0.387242		0.000229817		2.76882	1.5759	1.75697
@341	UWC-3			8.64452	0.371605		0.000231186		2.74882	1.57068	1.75009
@342	T101R	26.9628	0.625487	22.9099	0.457763	0.996054	0.0286528	0.028423	2.54464	1.5653	1.62565
@343	T101R	26.5403	0.625487	22.489	0.204336	0.996054	0.0307765	0.0305467	2.68041	1.56525	1.71244
@344	T101R	26.4211	0.625487	22.3703	0.354621	0.996054	0.0315317	0.031302	2.7797	1.56816	1.77259
@345	T101R	26.8016	0.625487	22.7494	0.304693	0.996054	0.0323259	0.0320962	2.73269	1.56597	1.74504
@346	T101R	26.4782	0.625487	22.4272	0.380547	0.996054	0.0309489	0.0307191	2.78145	1.56394	1.77848
@347	T101R	26.9413	0.625487	22.8885	0.239081	0.996054	0.0303015	0.0300718	2.68494	1.56141	1.71956
@348	T101R	26.0786	0.625487	22.0292	0.315435	0.996054	0.0285717	0.0283419	2.67607	1.55804	1.71759
@349	T101R	27.7734	0.625487	23.7173	0.378694	0.996054	0.0221816	0.0219519	2.66975	1.555	1.71688
@350	T101R	27.8215	0.625487	23.7652	0.444123	0.996054	0.024927	0.0246973	2.67531	1.55335	1.72229
@351	T101R	28.6381	0.625487	24.5786	0.408219	0.996054	0.0229654	0.0227357	2.66957	1.55266	1.71936
@352	T101R	29.0867	0.625487	25.0254	0.367248	0.996054	0.0213085	0.0210788	2.62951	1.55061	1.6958
@353	T101R	27.798	0.625487	23.7418	0.346454	0.996054	0.0230286	0.0227989	2.65141	1.55142	1.70902
@354	UWC-3			8.21913	0.314167		0.000228814		2.87025	1.55317	1.84799
@355	UWC-3			9.04049	0.306899		0.000233312		2.83493	1.55689	1.82089
@356	UWC-3			8.46649	0.324667		0.00022623		2.86213	1.56012	1.83457
@357	UWC-3			8.97965	0.264112		0.000226831		2.75072	1.54932	1.77544
@358	UWC-3			8.45901	0.316725		0.000231755		2.76702	1.54675	1.78892
	UWC-3 bracketing average		0.625487	8.49422	0.622603	0.996054
@359	UWC-3			8.3847	0.346118		0.000128087		3.31623	1.53812	2.15604
@360	UWC-3			8.40764	0.374671		0.000135338		3.30647	1.55273	2.12946
@361	UWC-3			8.46	0.347709		0.000130514		3.29738	1.55609	2.11902
@362	UWC-3			8.79264	0.343042		0.000129151		3.26621	1.55553	2.09974
@363	UWC-3			8.57022	0.346707		0.000134655		3.27759	1.55639	2.1059
@364	T108R	27.1846	0.412625	23.2156	0.316486	0.996136	0.0282755	0.028142	3.13349	1.56024	2.00834
@365	T108R	26.282	0.412625	22.3165	0.313957	0.996136	0.0314733	0.0313397	3.12122	1.56075	1.99983
@366	T108R	26.6354	0.412625	22.6686	0.343308	0.996136	0.0283994	0.0282658	3.19451	1.55944	2.0485
@367	T108R	26.674	0.412625	22.707	0.27368	0.996136	0.0292592	0.0291256	3.15663	1.55562	2.02918
@368	T108R	26.679	0.412625	22.7119	0.397393	0.996136	0.0259299	0.0257963	3.15751	1.54965	2.03756
@369	T108R	26.3756	0.412625	22.4097	0.339833	0.996136	0.0261622	0.0260286	3.14189	1.54737	2.03047
@370	T108R	26.3921	0.412625	22.4262	0.36209	0.996136	0.0279276	0.0277941	3.21318	1.54592	2.07848
@371	T108R	27.4319	0.412625	23.462	0.477575	0.996136	0.0204583	0.0203247	3.12005	1.54209	2.02326
@372	T108R	26.9814	0.412625	23.0132	0.322533	0.996136	0.0263301	0.0261965	3.07857	1.54002	1.99905
@373	T108R	28.1499	0.412625	24.1771	0.306933	0.996136	0.0257485	0.0256149	3.05299	1.54004	1.9824
@374	T108R	29.3329	0.412625	25.3556	0.376994	0.996136	0.0249763	0.0248427	3.07226	1.54103	1.99364
@375	T108R	27.8845	0.412625	23.9128	0.298723	0.996136	0.0252114	0.0250778	3.09638	1.5406	2.00985
@376	UWC-3			8.93926	0.292536		0.000130367		3.10613	1.54186	2.01454
@377	UWC-3			8.42509	0.397513		0.000141742		3.20947	1.53935	2.08495
@378	UWC-3			8.36226	0.251577		0.000144366		3.20669	1.53751	2.08564
@379	UWC-3			8.65151	0.360021		0.00013117		3.13197	1.53567	2.03948
@380	UWC-3			8.78466	0.33017		0.000130561		3.06872	1.52914	2.00683
	UWC-3 bracketing average		0.412625	8.5778	0.40824	0.996136
@381	T106L	29.2738	0.468014	25.3775	0.29593	0.996215	0.0268078	0.0266759	2.8314	1.52891	1.8519
@382	T106L	27.3965	0.468014	23.5074	0.418175	0.996215	0.0262211		2.60153	1.58193	1.64453
@384	T106L	26.4414	0.468014	22.5559	0.222834	0.996215	0.029122	0.0289901	2.97028	1.53251	1.93818
@385	T106L	27.0586	0.468014	23.1708	0.478481	0.996215	0.0280938	0.0279619	2.94777	1.51993	1.93941
@386	T106L	27.1102	0.468014	23.2221	0.366704	0.996215	0.0236749	0.023543	2.95318	1.5279	1.93283
@387	T106L	29.6202	0.468014	25.7226	0.359231	0.996215	0.0205651	0.0204332	2.90014	1.5291	1.89663
@388	T106L	29.3659	0.468014	25.4693	0.311554	0.996215	0.0230552	0.0229234	2.95108	1.52686	1.93277
@389	T106L	29.1116	0.468014	25.2159	0.398527	0.996215	0.0211579	0.021026	2.92016	1.52458	1.91539
@390	T106L	29.3143	0.468014	25.4179	0.398836	0.996215	0.0206874	0.0205555	2.90328	1.54195	1.88287
@391	T106L	27.8691	0.468014	23.9782	0.437213	0.996215	0.01873	0.0185981	2.89098	1.54255	1.87416
@392	T106L	29.1561	0.468014	25.2603	0.438894	0.996215	0.0200496	0.0199177	2.90979	1.53121	1.90032
@393	T106L	28.1084	0.468014	24.2165	0.370151	0.996215	0.0271743	0.0270424	2.8814	1.53274	1.87989
@394	T106L	27.0726	0.468014	23.1847	0.348197	0.996215	0.0279372	0.0278053	2.91116	1.52317	1.91125
@395	UWC-3			8.71384	0.336828		0.000130522		3.12237	1.51739	2.05772
@396	UWC-3			8.46449	0.319588		0.000124936		3.13553	1.51283	2.07262
@397	UWC-3			8.45302	0.340447		0.000130357		3.13509	1.51081	2.07511
@398	UWC-3			8.71883	0.393468		0.000129205		3.08853	1.50942	2.04616
@399	UWC-3			9.05994	0.448898		0.000125686		3.07531	1.51005	2.03656
	UWC-3 bracketing average		0.468014	8.65729	0.464152	0.996215
@400	T113R	25.3933	0.396822	21.4866	0.521477	0.99619	0.0340679		2.29566	1.49428	1.5363
@401	T113R	27.1565	0.396822	23.2431	0.40799	0.99619	0.0282079	0.0280601	2.96056	1.49608	1.97887
@402	T113R	27.6461	0.396822	23.7308	0.314669	0.99619	0.0278859	0.0277381	2.96209	1.49044	1.98739
@403	T113R	27.1265	0.396822	23.2131	0.326482	0.99619	0.0286469	0.028499	3.04009	1.52975	1.98731
@404	T113R	27.1675	0.396822	23.254	0.432755	0.99619	0.0266678	0.02652	3.02812	1.55473	1.94768
@405	T113R	28.5692	0.396822	24.6504	0.577526	0.99619	0.0262986	0.0261508	2.93811	1.56902	1.87257
@406	T113R	27.1109	0.396822	23.1977	0.361909	0.99619	0.0255415	0.0253937	3.00677	1.56495	1.92132
@407	T113R	27.1179	0.396822	23.2047	0.260285	0.99619	0.0247376	0.0245898	3.08595	1.56479	1.97212
@408	T113R	27.2466	0.396822	23.3328	0.378279	0.99619	0.0237015	0.0235537	3.04346	1.57396	1.93363
@409	T113R	29.6245	0.396822	25.7017	0.362573	0.99619	0.0219945	0.0218467	2.97545	1.57923	1.88412
@410	T113R	28.2003	0.396822	24.2829	0.357869	0.99619	0.0223626	0.0222148	2.94785	1.57546	1.87111
@411	UWC-3			8.62906	0.272169		0.000117915		3.1904	1.57144	2.03024
@412	UWC-3			8.71983	0.269141		0.000124126		3.16076	1.56866	2.01494
@413	UWC-3			8.6939	0.39687		0.000120856		3.19554	1.56684	2.03949
@414	UWC-3			8.44604	0.329184		0.000349633		3.25287	1.57133	2.07013
@415	UWC-3			8.42559	0.416503		0.000124806		3.22697	1.57483	2.0491
	UWC-3 bracketing average		0.396822	8.63246	0.39226	0.99619
@417	T127R	28.2152	0.451472	24.239	0.299419	0.996133	0.0277845	0.0276354	2.91681	1.57588	1.85091
@418	T127R	27.247	0.451472	23.2745	0.301859	0.996133	0.0293883	0.0292392	2.94313	1.57092	1.8735
@419	T127R	27.4913	0.451472	23.5179	0.278289	0.996133	0.0296181	0.029469	2.99892	1.5635	1.91808
@420	T127R	27.5739	0.451472	23.6001	0.356668	0.996133	0.0279526	0.0278035	2.95268	1.5633	1.88875
@421	T127R	27.8112	0.451472	23.8365	0.282	0.996133	0.0272106	0.0270615	2.99351	1.56042	1.91839
@422	T127R	28.0175	0.451472	24.042	0.357989	0.996133	0.0221833	0.0220343	2.92998	1.55779	1.88085
@423	T127R	28.2112	0.451472	24.235	0.319999	0.996133	0.0212009	0.0210518	2.92096	1.55506	1.87835
@424	T127R	29.214	0.451472	25.2339	0.3222	0.996133	0.0209321	0.0207831	2.86358	1.55998	1.83565
@425	T127R	30.2924	0.451472	26.3081	0.299129	0.996133	0.0217079	0.0215588	2.8687	1.54948	1.8514
@426	T127R	29.5534	0.451472	25.572	0.344488	0.996133	0.0202198	0.0200707	2.80884	1.54821	1.81425
@427	UWC-3			8.35228	0.305793		0.000126135		3.21157	1.56795	2.04827
@428	UWC-3			8.42709	0.315911		0.000125733		3.16546	1.55981	2.02939
@430	UWC-3			9.00209	0.348425		0.000124095		3.17559	1.56073	2.03468
@431	UWC-3			8.76421	0.319166		0.000138892		3.12864	1.5563	2.01031
@433	UWC-3			8.28546	0.297579		0.000138537		3.26424	1.55267	2.10234
	UWC-3 bracketing average		0.451472	8.57456	0.447468	0.996133
Session 4 (Feb 4th, 2019)
@20	UWC-3			7.04768	0.260682		0.000120095		3.06278	1.82994	1.6737
@21	UWC-3			6.76591	0.280002		0.000123141		3.07652	1.86566	1.64902
@22	UWC-3			7.07959	0.200484		0.000122173		3.04813	1.84114	1.65556
@23	UWC-3			7.10004	0.235292		0.000123972		3.03695	1.79906	1.68808
@24	UWC-3			6.87812	0.247202		0.000125468		3.0206	1.78572	1.69153
@25	T16L	27.3103	0.430822	21.5729	0.336365	0.994415	0.0247263	0.0246054	3.04086	1.73846	1.74917
@26	T16L	26.7415	0.430822	21.0074	0.323687	0.994415	0.0213146	0.0211937	3.0139	1.73131	1.74083
@27	T16L	26.4146	0.430822	20.6822	0.307755	0.994415	0.025136	0.025015	3.06772	1.72054	1.783
@28	T16L	26.2777	0.430822	20.5461	0.304442	0.994415	0.0232561	0.0231352	3.02629	1.71676	1.76279
@29	T16L	27.053	0.430822	21.3171	0.287884	0.994415	0.0251816	0.0250607	2.93279	1.70766	1.71743
@30	T16L	27.4482	0.430822	21.7101	0.211238	0.994415	0.0220116	0.0218906	2.9988	1.69499	1.76921
@31	T16L	27.4261	0.430822	21.6881	0.221988	0.994415	0.0204138	0.0202929	2.99842	1.68925	1.77501
@32	T16L	28.3012	0.430822	22.5583	0.236769	0.994415	0.0191289	0.019008	2.99358	1.68208	1.77969
@33	T16L	29.5961	0.430822	23.846	0.268935	0.994415	0.0203963	0.0202753	2.96034	1.67461	1.76778
@34	T16L	28.227	0.430822	22.4845	0.282462	0.994415	0.0193593	0.0192384	3.07108	1.74795	1.75697
@35	UWC-3			6.74496	0.267336		0.000116204		3.3062	1.77337	1.86436
@36	UWC-3			6.72352	0.262861		0.000120593		3.2797	1.77391	1.84886
@37	UWC-3			6.64273	0.246856		0.000117928		3.25543	1.76392	1.84557
@38	UWC-3			6.93647	0.256977		0.000120189		3.20826	1.75463	1.82845
@39	UWC-3			6.43527	0.27444		0.000119621		3.18824	1.74774	1.82421
	UWC-3 bracketing average		0.430822	6.83543	0.426624	0.994415
@40	T72L	26.8733	0.328592	20.9974	0.286105	0.994278	0.0262988	0.0261803	3.13035	1.74298	1.79597
@41	T72L	26.5975	0.328592	20.7231	0.264874	0.994278	0.0249852	0.0248666	3.12906	1.73588	1.80258
@42	T72L	26.2368	0.328592	20.3646	0.297031	0.994278	0.0302744	0.0301559	3.20097	1.72765	1.85279
@43	T72L	25.6761	0.328592	19.807	0.230873	0.994278	0.0292886	0.0291701	3.19606	1.71579	1.86273
@44	T72L	26.6707	0.328592	20.7959	0.280267	0.994278	0.0221576	0.022039	3.17703	1.70596	1.86231
@45	T72L	26.9932	0.328592	21.1166	0.311865	0.994278	0.022508	0.0223895	3.12399	1.697	1.84088
@46	T72L	27.08	0.328592	21.2029	0.277461	0.994278	0.0211313	0.0210128	3.08965	1.69327	1.82466
@47	T72L	27.4732	0.328592	21.5939	0.224853	0.994278	0.0200232	0.0199046	3.24758	1.75611	1.8493
@48	T72L	28.3886	0.328592	22.504	0.293008	0.994278	0.019228	0.0191094	3.24849	1.79082	1.81397
@49	T72L	28.4056	0.328592	22.5209	0.247074	0.994278	0.0211262	0.0210076	3.28797	1.79407	1.83269
@50	UWC-3			6.63874	0.207993		0.00011673		3.29761	1.78787	1.84443
@51	UWC-3			6.4607	0.2751		0.000120293		3.27673	1.78103	1.8398
@52	UWC-3			6.74446	0.31765		0.000117867		3.24647	1.77575	1.82823
@53	UWC-3			6.89607	0.283993		0.000116909		3.21867	1.76718	1.82136
@54	UWC-3			6.74097	0.268871		0.000118912		3.20437	1.7624	1.81819
	UWC-3 bracketing average		0.328592	6.69639	0.323068	0.994278
@55	T77R	27.2668	0.250179	21.4053	0.24953	0.994294	0.0256385	0.025364	3.31235	1.79831	1.84193
@56	T77R	25.9693	0.250179	20.1152	0.306465	0.994294	0.0259066	0.0256322	3.34686	1.7991	1.8603
@57	T77R	26.7668	0.250179	20.9081	0.259886	0.994294	0.0247805	0.0245061	3.32106	1.79435	1.85084
@58	T77R	26.6684	0.250179	20.8104	0.158488	0.994294	0.0224388	0.0221643	3.34636	1.78841	1.87114
@59	T77R	26.9889	0.250179	21.1291	0.320198	0.994294	0.0233206	0.0230461	3.33601	1.78337	1.87062
@60	T77R	27.0717	0.250179	21.2114	0.290044	0.994294	0.0232691	0.0229946	3.34833	1.77928	1.88184
@61	T77R	28.134	0.250179	22.2676	0.305757	0.994294	0.0215775	0.021303	3.31184	1.77166	1.86934
@62	T77R	28.4234	0.250179	22.5554	0.295597	0.994294	0.0195488	0.0192743	3.32608	1.77255	1.87644
@63	T77R	28.2795	0.250179	22.4122	0.256471	0.994294	0.0182187	0.0179443	3.30834	1.76833	1.87089
@64	T77R	27.7699	0.250179	21.9055	0.339737	0.994294	0.0185911	0.0183167	3.30105	1.76042	1.87515
@65	UWC-3			6.76491	0.2518		0.000117201		3.21756	1.74892	1.83974
@66	UWC-3			6.60134	0.262906		0.00168758		3.19648	1.74425	1.83258
@67	UWC-3			6.78386	0.21772		0.00011741		3.18888	1.739	1.83374
@68	UWC-3			6.80132	0.230685		0.000115271		3.19314	1.73521	1.8402
@69	UWC-3			6.69609	0.199464		0.000116344		3.17342	1.73099	1.8333
	UWC-3 bracketing average		0.250179	6.71285	0.242878	0.994294
@70	T81L	27.8532	0.283789	21.9489	0.202817	0.994256	0.0239373	0.023665	2.95022	1.72629	1.70899
@71	T81L	28.0664	0.283789	22.1609	0.250556	0.994256	0.0250399	0.0247676	3.006	1.72458	1.74304
@72	T81L	27.633	0.283789	21.73	0.31502	0.994256	0.0248568	0.0245845	3.06095	1.71776	1.78195
@73	T81L	26.7051	0.283789	20.8074	0.265974	0.994256	0.0228496	0.0225774	3.03099	1.71241	1.77002
@74	T81L	27.3241	0.283789	21.4228	0.347521	0.994256	0.0227121	0.0224398	2.99326	1.70659	1.75394
@75	T81L	27.7865	0.283789	21.8826	0.321893	0.994256	0.0182581	0.0179858	3.00108	1.70018	1.76516
@76	T81L	27.79	0.283789	21.8861	0.25596	0.994256	0.0186487	0.0183764	2.99181	1.69152	1.76871
@77	T81L	28.9171	0.283789	23.0067	0.258404	0.994256	0.0160781	0.0158059	3.09418	1.74551	1.77265
@78	T81L	29.528	0.283789	23.6141	0.20496	0.994256	0.0152812	0.0150089	3.1238	1.77681	1.75809
@79	T81L	29.0746	0.283789	23.1633	0.273285	0.994256	0.0172197	0.0169474	3.13921	1.77828	1.76531
@80	UWC-3			6.62627	0.228794		0.000114898		3.25108	1.77223	1.83445
@81	UWC-3			6.56742	0.181771		0.000115579		3.21799	1.77017	1.8179
@82	UWC-3			6.71055	0.219409		0.000115344		3.19398	1.76588	1.80872
@83	UWC-3			6.82077	0.235043		0.000113627		3.18444	1.76358	1.80566
@84	UWC-3			6.36695	0.24899		0.000109634		3.27765	1.75337	1.86934
	UWC-3 bracketing average		0.283789	6.67395	0.277374	0.994256
@86	UWC-3			5.75354	0.272963		0.000108997		3.50766	1.74762	2.0071
@87	UWC-3			5.88669	0.261923		0.00119312		3.47293	1.75515	1.97871
@88	UWC-3			6.03431	0.25275		0.000142532		3.43286	1.7571	1.95371
@89	UWC-3			5.94554	0.273899		0.000410954		3.43783	1.75526	1.95859
@90	UWC-3			6.29563	0.262777		0.000133453		3.41098	1.75284	1.94597
@91	T84L	27.8427	0.365245	21.1954	0.323746	0.993533	0.0241978	0.0237262	3.30065	1.74945	1.88667
@92	T84L	27.0868	0.365245	20.4443	0.259415	0.993533	0.0254356	0.0249639	3.30885	1.74761	1.89335
@93	T84L	27.6866	0.365245	21.0403	0.269077	0.993533	0.0248746	0.0244029	3.29028	1.74317	1.88753
@94	T84L	26.8428	0.365245	20.202	0.275947	0.993533	0.0262968	0.0258252	3.35743	1.73819	1.93157
@95	T84L	27.2479	0.365245	20.6044	0.243984	0.993533	0.0255353	0.0250636	3.32458	1.73609	1.91498
@96	T84L	26.364	0.365245	19.7262	0.318032	0.993533	0.0231559	0.0226843	3.28167	1.73675	1.88954
@97	T84L	25.6763	0.365245	19.043	0.30108	0.993533	0.0210647	0.020593	3.30283	1.73227	1.90665
@98	T84L	27.3784	0.365245	20.7341	0.315016	0.993533	0.0224852	0.0220135	3.2546	1.72665	1.88492
@99	T84L	28.7523	0.365245	22.099	0.263901	0.993533	0.0202948	0.0198231	3.27146	1.72224	1.89954
@100	T84L	28.8813	0.365245	22.2272	0.308356	0.993533	0.0186997	0.018228	3.27031	1.72212	1.89901
@101	T84L	28.7257	0.365245	22.0726	0.300418	0.993533	0.0199148	0.0194431	3.25087	1.71993	1.89012
@102	UWC-3			5.91712	0.278615		0.000188329		3.35556	1.70727	1.96546
@103	UWC-3			5.87074	0.273452		0.000228384		3.34665	1.70475	1.96313
@104	UWC-3			6.17395	0.281476		0.00201572		3.30951	1.6973	1.94986
@105	UWC-3			5.80192	0.312475		0.000112787		3.35223	1.69109	1.98229
@106	UWC-3			5.74008	0.268715		0.000182326		3.3648	1.68405	1.99804
	UWC-3 bracketing average		0.365245	5.94195	0.360283	0.993533
@107	T85R	28.2375	0.371663	21.4921	0.244878	0.99344	0.0276376	0.027307	3.14249	1.75444	1.79116
@108	T85R	27.6888	0.371663	20.947	0.268623	0.99344	0.0257518	0.0254212	3.19548	1.7705	1.80485
@109	T85R	27.7485	0.371663	21.0064	0.219594	0.99344	0.0250684	0.0247378	3.31673	1.78983	1.8531
@110	T85R	27.7842	0.371663	21.0418	0.273501	0.99344	0.0236513	0.0233207	3.2837	1.77185	1.85326
@111	T85R	27.1281	0.371663	20.39	0.22792	0.99344	0.0256549	0.0253243	3.25041	1.77291	1.83338
@112	T85R	27.8068	0.371663	21.0642	0.258519	0.99344	0.0230995	0.0227689	3.29627	1.77053	1.86175
@113	T85R	27.8886	0.371663	21.1455	0.323467	0.99344	0.0222736	0.021943	3.26389	1.76878	1.84527
@114	T85R	28.2495	0.371663	21.5041	0.242787	0.99344	0.0185268	0.0181962	3.27335	1.73394	1.88781
@115	T85R	28.4789	0.371663	21.732	0.307477	0.99344	0.0211204	0.0207898	3.2743	1.73874	1.88314
@116	T85R	29.2711	0.371663	22.519	0.254951	0.99344	0.0211915	0.0208609	3.25289	1.73787	1.87177
@117	T85R	28.3554	0.371663	21.6093	0.240423	0.99344	0.0218531	0.0215225	3.27407	1.73253	1.88976
@118	UWC-3			5.59894	0.217384		0.000116995		3.42143	1.72255	1.98626
@119	UWC-3			5.7301	0.315497		0.000114194		3.41632	1.72008	1.98614
@120	UWC-3			5.62986	0.314427		0.000110582		3.41238	1.71571	1.98891
@121	UWC-3			6.04329	0.218079		0.00012273		3.38654	1.71027	1.98012
@122	UWC-3			5.97347	0.313274		0.000113954		3.38101	1.70521	1.98276
	UWC-3 bracketing average		0.371663	5.84795	0.366788	0.99344
@123	T89L	26.8116	0.421236	20.1581	0.298365	0.99352	0.027214	0.0270911	3.35223	1.77321	1.89049
@124	T89L	26.8211	0.421236	20.1676	0.22334	0.99352	0.0243834	0.0242605	3.36269	1.78947	1.87915
@125	T89L	26.8763	0.421236	20.2224	0.231163	0.99352	0.0256473	0.0255244	3.29935	1.78677	1.84654
@126	T89L	27.0354	0.421236	20.3805	0.249082	0.99352	0.024747	0.0246241	3.34127	1.7822	1.8748
@127	T89L	27.4807	0.421236	20.8229	0.27234	0.99352	0.0228266	0.0227037	3.32741	1.77953	1.86983
@128	T89L	27.047	0.421236	20.392	0.287677	0.99352	0.0253764	0.0252535	3.33819	1.77659	1.87898
@129	T89L	27.2844	0.421236	20.6279	0.277154	0.99352	0.0198705	0.0197476	3.33049	1.7747	1.87665
@130	T89L	27.2839	0.421236	20.6274	0.25824	0.99352	0.0200568	0.0199339	3.28389	1.77356	1.85158
@131	T89L	28.2221	0.421236	21.5594	0.209316	0.99352	0.0195383	0.0194154	3.3	1.76983	1.86458
@132	T89L	29.4629	0.421236	22.7922	0.250841	0.99352	0.0191725	0.0190496	3.27855	1.76474	1.85781
@133	T89L	29.0332	0.421236	22.3654	0.290402	0.99352	0.0207847	0.0206619	3.27021	1.76124	1.85677
@134	UWC-3			6.05276	0.272943		0.000121298		3.48241	1.76345	1.97477
@135	UWC-3			5.98344	0.307871		0.000176034		3.45866	1.76253	1.96232
@136	UWC-3			6.2298	0.224196		0.000124554		3.44155	1.76109	1.95422
@137	UWC-3			6.09864	0.235863		0.000113323		3.43707	1.75799	1.95512
@138	UWC-3			5.95302	0.295633		0.000115071		3.40927	1.75436	1.94332
	UWC-3 bracketing average		0.421236	5.92933	0.416941	0.99352
@139	T98L	27.8634	0.574373	21.1091	0.322819	0.993429	0.0266851	0.0265491	3.27641	1.74691	1.87555
@140	T98L	26.8473	0.574373	20.0997	0.231053	0.993429	0.0256741	0.0255382	3.27748	1.7451	1.8781
@141	T98L	27.519	0.574373	20.767	0.266558	0.993429	0.0257035	0.0255675	3.23859	1.74617	1.85468
@142	T98L	26.9703	0.574373	20.2219	0.21293	0.993429	0.0254358	0.0252998	3.21648	1.74366	1.84467
@143	T98L	27.2549	0.574373	20.5047	0.270564	0.993429	0.0249557	0.0248197	3.24191	1.73851	1.86477
@144	T98L	27.7293	0.574373	20.976	0.336184	0.993429	0.0213379	0.0212019	3.24803	1.73249	1.87477
@145	T98L	26.9984	0.574373	20.2499	0.239509	0.993429	0.0200892	0.0199533	3.22812	1.7297	1.86629
@146	T98L	27.9206	0.574373	21.166	0.28118	0.993429	0.0200117	0.0198757	3.22076	1.72261	1.8697
@147	T98L	28.9166	0.574373	22.1554	0.217226	0.993429	0.0187098	0.0185738	3.21831	1.71782	1.87349
@148	T98L	28.7509	0.574373	21.9908	0.329822	0.993429	0.0173996	0.0172636	3.21596	1.71351	1.87683
@149	UWC-3			5.78396	0.30086		0.000100438		3.47804	1.71566	2.02724
@150	UWC-3			5.48424	0.250767		0.000276518		3.44061	1.70606	2.0167
@151	UWC-3			5.30471	0.267316		0.000113164		3.43216	1.70135	2.01731
@152	UWC-3			5.73609	0.245928		0.000109187		3.40814	1.69615	2.00934
@153	UWC-3			5.74107	0.347193		0.000110263		3.41434	1.69423	2.01528
	UWC-3 bracketing average		0.574373	5.83677	0.57123	0.993429
Session 5 (Feb 5th, 2019)
@171	UWC-3			5.93956	0.38128		9.65583e-05		3.17192	1.73123	1.83218
@172	UWC-3			5.98793	0.255642		9.50077e-05		3.16375	1.71682	1.8428
@173	UWC-3			6.05426	0.300888		8.95433e-05		3.12412	1.70781	1.82931
@174	UWC-3			5.98494	0.324359		0.000101789		3.14257	1.69442	1.85465
@175	UWC-3			5.44235	0.339642		9.15767e-05		3.11919	1.6788	1.85799
@177	T111R	27.938	0.555389	21.144	0.322075	0.993391	0.0282695	0.0281481	2.97576	1.77302	1.67836
@178	T111R	27.6252	0.555389	20.8333	0.241616	0.993391	0.0238082	0.0236868	2.97018	1.77102	1.6771
@179	T111R	27.1011	0.555389	20.3127	0.299104	0.993391	0.0264609	0.0263395	3.04243	1.76886	1.72
@180	T111R	27.3737	0.555389	20.5835	0.256368	0.993391	0.0243081	0.0241867	2.95889	1.7633	1.67804
@181	T111R	26.4048	0.555389	19.621	0.24426	0.993391	0.0232923	0.0231709	3.03628	1.73232	1.75272
@182	T111R	27.3858	0.555389	20.5955	0.235432	0.993391	0.0213989	0.0212775	2.97396	1.69616	1.75334
@183	T111R	27.3366	0.555389	20.5466	0.273858	0.993391	0.0201775	0.0200561	2.99517	1.67839	1.78455
@184	T111R	28.3984	0.555389	21.6013	0.277668	0.993391	0.0190999	0.0189785	2.9795	1.66076	1.79406
@185	T111R	29.9496	0.555389	23.1423	0.291055	0.993391	0.0201619	0.0200405	2.98433	1.64708	1.81189
@186	T111R	29.6163	0.555389	22.8112	0.261658	0.993391	0.0209164	0.020795	2.9842	1.64033	1.81926
@187	T111R	28.0053	0.555389	21.2109	0.262071	0.993391	0.0188118	0.0186904	2.94137	1.62522	1.80982
@188	UWC-3			5.97746	0.360014		0.000387909		3.17544	1.60245	1.98162
@189	UWC-3			5.2314	0.291015		9.05938e-05		3.16883	1.59181	1.99071
@190	UWC-3			5.89866	0.248393		8.80934e-05		3.40949	1.79007	1.90467
@191	UWC-3			5.60842	0.194457		8.61824e-05		3.41726	1.79203	1.90692
@192	UWC-3			5.85627	0.27493		8.68799e-05		3.41434	1.78719	1.91045
	UWC-3 bracketing average		0.555389	5.79812	0.552138	0.993391
@193	T119L	27.4005	0.5323	20.4279	0.442534	0.993213	0.0266295	0.0265106	3.28362	1.78164	1.84303
@194	T119L	27.758	0.5323	20.783	0.324492	0.993213	0.0243706	0.0242517	3.25398	1.78012	1.82795
@195	T119L	27.2403	0.5323	20.2688	0.261817	0.993213	0.0275232	0.0274043	3.29534	1.78275	1.84846
@196	T119L	27.4346	0.5323	20.4618	0.269526	0.993213	0.0253402	0.0252213	3.3048	1.78723	1.84912
@197	T119L	28.2591	0.5323	21.2807	0.317458	0.993213	0.0219928	0.0218739	3.29533	1.784	1.84716
@198	T119L	27.9729	0.5323	20.9964	0.262733	0.993213	0.0209335	0.0208146	3.31358	1.7772	1.8645
@199	T119L	26.5168	0.5323	19.5502	0.345633	0.993213	0.01929	0.0191711	3.30864	1.76898	1.87036
@200	T119L	27.9182	0.5323	20.9421	0.289773	0.993213	0.017736	0.0176171	3.32532	1.76939	1.87936
@201	T119L	28.5794	0.5323	21.5988	0.21702	0.993213	0.0166968	0.0165779	3.30241	1.76578	1.87023
@202	T119L	30.2289	0.5323	23.2371	0.277417	0.993213	0.0185257	0.0184068	3.31338	1.75823	1.88449
@203	T119L	28.5157	0.5323	21.5355	0.29601	0.993213	0.0161244	0.0160055	3.31577	1.75222	1.89232
@204	UWC-3			5.29872	0.271755		9.47441e-05		3.4012	1.74153	1.95299
@205	UWC-3			5.37403	0.251828		9.05395e-05		3.36287	1.7372	1.9358
@206	UWC-3			5.81538	0.266211		8.74532e-05		3.35968	1.73336	1.93825
@207	UWC-3			5.49721	0.236564		8.29408e-05		3.38887	1.72789	1.96128
@208	UWC-3			5.62837	0.248006		9.36961e-05		3.38181	1.72528	1.96015
	UWC-3 bracketing average		0.5323	5.61859	0.528908	0.993213
@209	T120L	27.1248	0.311755	19.9975	0.27515	0.993061	0.0244766	0.0243892	3.32507	1.71348	1.94054
@210	T120L	26.9495	0.311755	19.8235	0.21975	0.993061	0.0248072	0.0247197	3.30397	1.70664	1.93595
@211	T120L	27.4321	0.311755	20.3027	0.366434	0.993061	0.0254374	0.02535	3.29123	1.70521	1.93011
@212	T120L	28.1131	0.311755	20.979	0.193833	0.993061	0.0228883	0.0228009	3.28462	1.70176	1.93013
@213	T120L	27.1298	0.311755	20.0025	0.345244	0.993061	0.0239488	0.0238614	3.25331	1.69556	1.91873
@214	T120L	27.1855	0.311755	20.0578	0.268199	0.993061	0.0241558	0.0240684	3.23494	1.69273	1.91108
@215	T120L	27.4201	0.311755	20.2907	0.294848	0.993061	0.0207254	0.020638	3.20409	1.68818	1.89795
@216	T120L	27.7781	0.311755	20.6463	0.307808	0.993061	0.0198496	0.0197622	3.30085	1.73892	1.89822
@217	T120L	28.3511	0.311755	21.2153	0.25362	0.993061	0.0185146	0.0184272	3.30471	1.77933	1.85728
@218	T120L	28.5058	0.311755	21.3689	0.254794	0.993061	0.019898	0.0198105	3.27283	1.78167	1.83695
@219	T120L	29.244	0.311755	22.102	0.269154	0.993061	0.0178294	0.0177419	3.27801	1.78165	1.83987
@220	UWC-3			5.40844	0.282081		8.21304e-05		3.38046	1.77302	1.90661
@221	UWC-3			5.43287	0.288153		8.50683e-05		3.38484	1.77265	1.90948
@222	UWC-3			5.3461	0.276357		8.81537e-05		3.402	1.77056	1.92143
@223	UWC-3			5.45183	0.287039		8.70591e-05		3.37749	1.76155	1.91734
@224	UWC-3			5.38999	0.299631		8.2616e-05		3.38571	1.7561	1.92797
	UWC-3 bracketing average		0.311755	5.46429	0.305927	0.993061
@225	UWC-3			5.53212	0.293453		7.3136e-05		3.44905	1.74819	1.97293
@226	UWC-3			5.44235	0.189919		7.21185e-05		3.4199	1.75573	1.94785
@227	UWC-3			5.70118	0.25366		7.31309e-05		3.41745	1.75936	1.94244
@228	UWC-3			5.63385	0.292999		7.28612e-05		3.40486	1.75659	1.93833
@229	UWC-3			5.56304	0.281212		8.03425e-05		3.46348	1.75316	1.97557
@230	T122L	27.0081	0.484439	19.9097	0.243857	0.993088	0.0270777	0.0269995	3.2594	1.7468	1.86593
@231	T122L	26.748	0.484439	19.6514	0.316914	0.993088	0.0252521	0.0251739	3.30424	1.73768	1.90152
@232	T122L	27.4164	0.484439	20.3152	0.224321	0.993088	0.0256526	0.0255744	3.25955	1.73393	1.87986
@233	T122L	27.6047	0.484439	20.5022	0.266755	0.993088	0.0214127	0.0213345	3.2798	1.7296	1.89627
@234	T122L	27.8678	0.484439	20.7635	0.279424	0.993088	0.0187706	0.0186924	3.22881	1.72529	1.87146
@235	T122L	27.1427	0.484439	20.0434	0.249143	0.993088	0.0202166	0.0201384	3.26633	1.72644	1.89194
@236	T122L	27.3596	0.484439	20.2588	0.293834	0.993088	0.0223716	0.0222934	3.24853	1.72254	1.8859
@237	T122L	28.0265	0.484439	20.9211	0.241499	0.993088	0.0190248	0.0189467	3.26668	1.71815	1.90127
@238	T122L	28.84	0.484439	21.729	0.321811	0.993088	0.0183739	0.0182957	3.30637	1.71322	1.92991
@239	T122L	28.0777	0.484439	20.972	0.342805	0.993088	0.0190845	0.0190063	3.30639	1.70931	1.93434
@240	UWC-3			5.25284	0.261532		8.33695e-05		3.39144	1.70968	1.98367
@241	UWC-3			5.36605	0.247286		8.3162e-05		3.34863	1.70555	1.96337
@242	UWC-3			5.91163	0.283945		8.15258e-05		3.43616	1.76026	1.95207
@243	UWC-3			5.46878	0.294065		8.23542e-05		3.51952	1.78981	1.96642
@244	UWC-3			5.04788	0.261037		7.99773e-05		3.57454	1.79041	1.99649
	UWC-3 bracketing average		0.484439	5.49197	0.480709	0.993088
@245	T124L	27.8485	0.504049	20.6912	0.290485	0.993037	0.0276184	0.0275331	3.36218	1.78482	1.88377
@246	T124L	27.3664	0.504049	20.2124	0.355034	0.993037	0.0252919	0.0252066	3.26761	1.78188	1.8338
@247	T124L	27.2077	0.504049	20.0549	0.191459	0.993037	0.0266641	0.0265788	3.30077	1.77723	1.85725
@248	T124L	27.1419	0.504049	19.9895	0.272067	0.993037	0.0259942	0.0259089	3.32104	1.77533	1.87066
@249	T124L	27.5216	0.504049	20.3665	0.285605	0.993037	0.0266923	0.026607	3.25829	1.77322	1.8375
@250	T124L	27.5115	0.504049	20.3566	0.232996	0.993037	0.0231672	0.023082	3.29698	1.77116	1.86149
@251	T124L	26.3223	0.504049	19.1756	0.243558	0.993037	0.0240227	0.0239375	3.33109	1.76703	1.88514
@252	T124L	27.4543	0.504049	20.2997	0.255705	0.993037	0.0211935	0.0211082	3.29724	1.76452	1.86863
@253	T124L	27.5226	0.504049	20.3675	0.205989	0.993037	0.0213968	0.0213115	3.28372	1.76362	1.86192
@254	T124L	27.8395	0.504049	20.6822	0.295827	0.993037	0.0206652	0.02058	3.30067	1.76189	1.87337
@255	T124L	28.7404	0.504049	21.5769	0.284511	0.993037	0.0201965	0.0201113	3.33154	1.75809	1.89498
@256	T124L	28.884	0.504049	21.7195	0.296986	0.993037	0.0182379	0.0181526	3.30666	1.75512	1.88401
@257	UWC-3			5.2299	0.23682		8.66653e-05		3.42811	1.74881	1.96025
@258	UWC-3			5.72711	0.345607		9.38585e-05		3.46839	1.74133	1.99181
@259	UWC-3			5.55157	0.288427		9.25543e-05		3.41561	1.73881	1.96434
@260	UWC-3			5.36455	0.266828		8.44784e-05		3.45407	1.73691	1.98862
@261	UWC-3			5.47626	0.280458		8.478e-05		3.42591	1.73139	1.9787
	UWC-3 bracketing average		0.504049	5.43966	0.500465	0.993037
@262	T125L	28.233	0.400873	21.1206	0.262576	0.993083	0.0269933	0.0269086	3.18405	1.71627	1.85521
@263	T125L	27.1006	0.400873	19.996	0.255718	0.993083	0.0257215	0.0256368	3.21863	1.71413	1.87771
@264	T125L	27.7078	0.400873	20.5989	0.198208	0.993083	0.0273732	0.0272885	3.21449	1.71104	1.87868
@265	T125L	27.6088	0.400873	20.5007	0.230424	0.993083	0.0214552	0.0213705	3.19756	1.72262	1.85621
@266	T125L	26.1028	0.400873	19.0051	0.226451	0.993083	0.0247528	0.024668	3.21883	1.71857	1.87297
@267	T125L	27.1303	0.400873	20.0254	0.270595	0.993083	0.0189134	0.0188287	3.16893	1.71562	1.84711
@268	T125L	28.6699	0.400873	21.5545	0.208455	0.993083	0.0195279	0.0194432	3.13944	1.70875	1.83727
@269	T125L	29.1304	0.400873	22.0118	0.246972	0.993083	0.0166996	0.0166149	3.17786	1.70493	1.86392
@270	T125L	27.878	0.400873	20.768	0.285	0.993083	0.0159545	0.0158698	3.14286	1.7012	1.84743
@271	UWC-3			5.83134	0.267538		8.40352e-05		3.30092	1.69702	1.94513
@272	UWC-3			5.36605	0.182205		8.17545e-05		3.43485	1.75702	1.95493
@273	UWC-3			5.6548	0.257421		7.93974e-05		3.46619	1.78558	1.94121
@274	UWC-3			5.31319	0.258485		8.12575e-05		3.488	1.78726	1.95159
@275	UWC-3			5.34959	0.286588		7.86017e-05		3.48388	1.78605	1.9506
	UWC-3 bracketing average		0.400873	5.48644	0.396357	0.993083
@276	T129R	28.8153	0.491277	21.7749	0.315753	0.993157	0.0283094	0.0282258	3.17646	1.78338	1.78114
@277	T129R	27.0101	0.491277	19.982	0.246843	0.993157	0.0259945	0.0259109	3.28554	1.78285	1.84286
@278	T129R	27.5153	0.491277	20.4837	0.211599	0.993157	0.0265668	0.0264832	3.2653	1.77933	1.83513
@279	T129R	26.8429	0.491277	19.816	0.296367	0.993157	0.0262121	0.0261285	3.30272	1.77495	1.86074
@280	T129R	27.3737	0.491277	20.3431	0.247292	0.993157	0.0264915	0.0264079	3.33796	1.77207	1.88365
@281	T129R	27.323	0.491277	20.2927	0.289696	0.993157	0.0214063	0.0213227	3.25684	1.76955	1.84049
@282	T129R	27.1316	0.491277	20.1027	0.487642	0.993157	0.0233383	0.0232547	3.25655	1.76536	1.84469
@283	T129R	26.871	0.491277	19.8439	0.20607	0.993157	0.022412	0.0223284	3.29779	1.76026	1.87347
@284	T129R	27.9918	0.491277	20.957	0.274028	0.993157	0.0204215	0.0203379	3.28409	1.7539	1.87245
@285	T129R	28.0049	0.491277	20.97	0.270904	0.993157	0.020573	0.0204894	3.30154	1.75063	1.88592
@286	T129R	29.1111	0.491277	22.0686	0.285267	0.993157	0.0209635	0.02088	3.24775	1.74589	1.86022
@287	T129R	27.6775	0.491277	20.6448	0.268062	0.993157	0.0199419	0.0198584	3.27943	1.74638	1.87785
@288	UWC-3			5.6907	0.209083		8.30358e-05		3.43102	1.74722	1.9637
@289	UWC-3			5.28227	0.244787		8.18011e-05		3.45475	1.74612	1.97853
@290	UWC-3			5.44135	0.240947		9.93533e-05		3.50879	1.74342	2.01259
@291	UWC-3			5.69619	0.328846		9.36155e-05		3.48306	1.74249	1.9989
@292	UWC-3			5.98743	0.187019		7.27548e-05		3.3468	1.73352	1.93064
	UWC-3 bracketing average		0.491277	5.56129	0.487599	0.993157
Session 6 (Feb 6th, 2019)
@294	UWC-3			6.63525	0.282188		0.000174471		2.97908	1.77318	1.68008
@295	UWC-3			6.60433	0.286927		0.000177413		2.92473	1.7673	1.65491
@296	UWC-3			6.23928	0.291127		0.000175861		2.97354	1.76235	1.68726
@297	UWC-3			6.3854	0.246365		0.000222664		2.92481	1.75562	1.66597
@298	UWC-3			6.55296	0.19531		0.000172178		2.92169	1.7499	1.66963
@299	T133R	27.6732	0.674283	21.2946	0.281008	0.993793	0.0302133	0.0300354	2.93408	1.74136	1.68494
@300	T133R	27.769	0.674283	21.3899	0.289768	0.993793	0.0279905	0.0278126	2.88531	1.73961	1.6586
@301	T133R	28.032	0.674283	21.6512	0.294599	0.993793	0.0275805	0.0274026	2.84341	1.73181	1.64187
@302	T133R	27.6305	0.674283	21.2522	0.285609	0.993793	0.0242705	0.0240926	2.90484	1.72055	1.68832
@303	T133R	27.8864	0.674283	21.5066	0.291989	0.993793	0.026663	0.026485	2.89908	1.70986	1.6955
@304	T133R	26.0814	0.674283	19.7127	0.278898	0.993793	0.0219335	0.0217555	2.88713	1.70254	1.69578
@305	T133R	27.2577	0.674283	20.8817	0.314578	0.993793	0.0216295	0.0214516	2.93915	1.69441	1.73461
@306	T133R	28.8971	0.674283	22.511	0.310508	0.993793	0.019809	0.019631	2.92019	1.68555	1.73248
@307	T133R	29.2348	0.674283	22.8466	0.301192	0.993793	0.0192232	0.0190452	2.78687	1.68427	1.65465
@308	T133R	28.7205	0.674283	22.3354	0.329053	0.993793	0.0210778	0.0208999	2.97572	1.72864	1.72142
@309	UWC-3			5.8832	0.348806		0.000171587		3.16386	1.7572	1.80052
@310	UWC-3			5.62837	0.2407		0.000175165		3.18078	1.74906	1.81857
@311	UWC-3			6.02982	0.310682		0.000170995		3.13651	1.743	1.79948
@312	UWC-3			6.0378	0.287012		0.000169109		3.09339	1.74552	1.77218
@313	UWC-3			6.06074	0.285101		0.000169911		3.07545	1.74219	1.76528
	UWC-3 bracketing average		0.674283	6.20572	0.671608	0.993793
@314	T134L	28.8749	0.494002	22.0457	0.298165	0.993362	0.0278443	0.0276739	3.05208	1.73358	1.76057
@315	T134L	28.0229	0.494002	21.1994	0.277559	0.993362	0.0265408	0.0263704	2.89118	1.73196	1.66931
@316	T134L	28.4537	0.494002	21.6273	0.28528	0.993362	0.0272491	0.0270787	2.9298	1.73225	1.69133
@317	T134L	27.6263	0.494002	20.8054	0.311436	0.993362	0.0260945	0.0259241	2.92633	1.72297	1.69842
@318	T134L	28.1163	0.494002	21.2921	0.305591	0.993362	0.0230951	0.0229247	2.89837	1.71773	1.68733
@319	T134L	28.1053	0.494002	21.2812	0.293622	0.993362	0.0248784	0.0247079	2.92907	1.7117	1.7112
@320	T134L	28.2755	0.494002	21.4502	0.241434	0.993362	0.0264777	0.0263073	2.97991	1.69645	1.75656
@321	T134L	29.151	0.494002	22.32	0.326458	0.993362	0.0237777	0.0236072	2.9938	1.68253	1.77935
@322	T134L	28.0335	0.494002	21.2099	0.25593	0.993362	0.0212875	0.021117	2.9895	1.67414	1.78569
@323	T134L	28.6224	0.494002	21.7948	0.297787	0.993362	0.0255768	0.0254064	3.00774	1.66401	1.80752
@324	T134L	28.0034	0.494002	21.1799	0.294073	0.993362	0.0281216	0.0279512	3.02889	1.65029	1.83537
@325	UWC-3			5.48773	0.249573		0.000177633		3.17313	1.65299	1.91963
@326	UWC-3			5.51616	0.338401		0.000167654		3.26254	1.72748	1.88861
@327	UWC-3			5.40694	0.314051		0.000166423		3.25787	1.74976	1.86189
@328	UWC-3			5.78396	0.23306		0.000168878		3.1633	1.75723	1.80016
@329	UWC-3			5.86076	0.260708		0.000167053		3.20413	1.75276	1.82805
	UWC-3 bracketing average		0.494002	5.76955	0.490344	0.993362
@330	T139R	27.3875	0.711419	20.7077	0.244467	0.993498	0.0303681	0.0301992	3.02991	1.74466	1.73668
@331	T139R	27.7269	0.711419	21.0448	0.291792	0.993498	0.028319	0.0281501	2.98261	1.7424	1.71178
@332	T139R	27.5175	0.711419	20.8368	0.279754	0.993498	0.0224328	0.0222639	3.00501	1.73321	1.73379
@333	T139R	27.77	0.711419	21.0877	0.347534	0.993498	0.0238046	0.0236357	3.00823	1.72422	1.74469
@334	T139R	27.757	0.711419	21.0747	0.228614	0.993498	0.0213758	0.0212069	2.94088	1.72572	1.70414
@335	T139R	27.8443	0.711419	21.1615	0.37251	0.993498	0.0218037	0.0216348	2.89649	1.72876	1.67547
@336	T139R	29.2373	0.711419	22.5454	0.343098	0.993498	0.0181318	0.0179629	2.85305	1.72692	1.6521
@337	T139R	29.6263	0.711419	22.9319	0.326494	0.993498	0.0182906	0.0181217	2.89766	1.72282	1.68193
@338	T139R	29.1941	0.711419	22.5025	0.338028	0.993498	0.0197713	0.0196024	2.85143	1.7133	1.6643
@339	T139R	28.4703	0.711419	21.7834	0.276321	0.993498	0.0285311	0.0283622	2.83805	1.71178	1.65796
@340	UWC-3			6.37542	0.255917		0.000181827		3.01014	1.70917	1.76117
@341	UWC-3			6.24776	0.289426		0.000164704		2.95624	1.70481	1.73405
@342	UWC-3			6.31109	0.312414		0.000163823		3.01509	1.70897	1.76427
@343	UWC-3			6.02334	0.286734		0.000163474		3.0762	1.7071	1.80201
@344	UWC-3			6.05675	0.24402		0.000167631		3.06423	1.70195	1.80043
	UWC-3 bracketing average		0.711419	5.90699	0.708884	0.993498
@346	UWC-3			5.24137	0.165713		0.00017847		3.29705	1.7223	1.91433
@347	UWC-3			5.62438	0.262275		0.00018203		3.2896	1.73622	1.89469
@348	UWC-3			5.48923	0.247255		0.000182889		3.2992	1.73485	1.90172
@349	UWC-3			5.03591	0.247961		0.000184262		3.29368	1.72612	1.90814
@350	UWC-3			5.77698	0.264957		0.000182952		3.26478	1.71294	1.90596
@351	T145R	27.0509	0.534531	19.9965	0.315749	0.993131	0.0278158	0.027639	3.27377	1.69146	1.93547
@352	T145R	27.0067	0.534531	19.9526	0.271739	0.993131	0.0269866	0.0268098	3.22715	1.69335	1.90578
@353	T145R	27.5516	0.534531	20.4937	0.288272	0.993131	0.0278696	0.0276928	3.19528	1.69823	1.88154
@354	T145R	27.0645	0.534531	20.01	0.288493	0.993131	0.0244842	0.0243075	3.18915	1.70329	1.87235
@355	T145R	28.1918	0.534531	21.1296	0.250605	0.993131	0.0242898	0.024113	3.14817	1.70453	1.84694
@356	T145R	27.5034	0.534531	20.4458	0.288657	0.993131	0.0241616	0.0239848	3.18009	1.71258	1.8569
@357	T145R	26.8496	0.534531	19.7965	0.27907	0.993131	0.0231214	0.0229446	3.14738	1.70365	1.84743
@358	T145R	26.9394	0.534531	19.8858	0.247013	0.993131	0.0211297	0.0209529	3.12733	1.70106	1.83847
@359	T145R	27.5229	0.534531	20.4653	0.302003	0.993131	0.0209343	0.0207575	3.12306	1.68701	1.85124
@360	T145R	29.1233	0.534531	22.0547	0.339889	0.993131	0.0193472	0.0191704	3.10408	1.67834	1.8495
@361	T145R	27.8021	0.534531	20.7426	0.284333	0.993131	0.0186163	0.0184395	3.12899	1.67273	1.87059
@362	UWC-3			5.55406	0.187216		0.000171544		3.18416	1.68716	1.88729
@363	UWC-3			5.40096	0.279077		0.000174441		3.28527	1.73333	1.89535
@364	UWC-3			5.89168	0.266724		0.000168567		3.28388	1.75964	1.86622
@365	UWC-3			5.51516	0.20511		0.000170915		3.33248	1.77209	1.88053
@366	UWC-3			5.82635	0.308425		0.000171872		3.30484	1.77655	1.86026
	UWC-3 bracketing average		0.534531	5.53561	0.531153	0.993131
@367	T147L	28.6172	0.332888	21.6397	0.216216	0.993217	0.0314927	0.0304853	3.09501	1.7465	1.77212
@368	T147L	28.0091	0.332888	21.0358	0.299388	0.993217	0.0262002	0.0251928	3.13487	1.74506	1.79643
@369	T147L	28.7247	0.332888	21.7465	0.264893	0.993217	0.0249202	0.0239128	3.04757	1.72408	1.76765
@370	T147L	27.3107	0.332888	20.3421	0.321322	0.993217	0.0257533	0.0247458	3.14594	1.71219	1.83738
@371	T147L	28.3415	0.332888	21.3659	0.317948	0.993217	0.0253468	0.0243394	3.08944	1.70742	1.80942
@372	T147L	28.3636	0.332888	21.3879	0.270248	0.993217	0.0234185	0.022411	3.05353	1.71236	1.78323
@373	T147L	28.2471	0.332888	21.2722	0.268628	0.993217	0.0222763	0.0212688	3.01675	1.71988	1.75404
@374	T147L	29.5551	0.332888	22.5713	0.303083	0.993217	0.0215167	0.0205092	3.06435	1.69568	1.80715
@375	T147L	29.2514	0.332888	22.2696	0.28039	0.993217	0.0199809	0.0189735	3.02076	1.68421	1.79358
@376	T147L	29.5039	0.332888	22.5204	0.293989	0.993217	0.0202374	0.01923	3.00593	1.69104	1.77757
@377	UWC-3			5.74656	0.241748		0.000185634		3.19412	1.68812	1.89211
@378	UWC-3			5.46379	0.391844		0.0084906		3.13767	1.67503	1.8732
@379	UWC-3			5.65131	0.281007		0.000188888		3.18291	1.67646	1.89859
@380	UWC-3			5.49072	0.193103		0.000177235		3.20962	1.67404	1.91729
@381	UWC-3			5.67874	0.18615		0.000174554		3.22333	1.6616	1.93989
	UWC-3 bracketing average		0.332888	5.62193	0.327437	0.993217
@382	T142L	27.9466	0.455641	21.1231	0.302691	0.993362	0.0290736	0.0280668	3.23626	1.76655	1.83197
@383	T142L	29.2438	0.455641	22.4117	0.264848	0.993362	0.0280495	0.0270427	3.26327	1.78413	1.82906
@384	T142L	27.3311	0.455641	20.5117	0.213821	0.993362	0.0272896	0.0262828	3.30284	1.7897	1.84548
@385	T142L	27.442	0.455641	20.6219	0.253162	0.993362	0.0273612	0.0263543	3.35272	1.80105	1.86154
@386	T142L	28.1183	0.455641	21.2936	0.218609	0.993362	0.0228008	0.0217939	3.29909	1.785	1.84823
@387	T142L	27.3617	0.455641	20.5421	0.19132	0.993362	0.0195663	0.0185594	3.28283	1.786	1.83809
@388	T142L	27.2568	0.455641	20.4379	0.328792	0.993362	0.0196946	0.0186878	3.29096	1.78524	1.84343
@389	T142L	27.7287	0.455641	20.9066	0.294379	0.993362	0.0192362	0.0182294	3.3065	1.77456	1.86327
@390	T142L	29.1404	0.455641	22.309	0.307734	0.993362	0.0177179	0.016711	3.28265	1.77553	1.84883
@391	T142L	29.3468	0.455641	22.514	0.27448	0.993362	0.0160604	0.0150535	3.30302	1.76242	1.87414
@392	T142L	29.2453	0.455641	22.4132	0.294022	0.993362	0.0176151	0.0166082	3.29456	1.74246	1.89075
@393	UWC-3			6.06124	0.254616		0.000171809		3.29652	1.7477	1.88621
@394	UWC-3			5.80142	0.301647		0.000163638		3.30039	1.75917	1.8761
@395	UWC-3			5.86974	0.265203		0.000174171		3.28085	1.76714	1.85658
@396	UWC-3			5.74756	0.313139		0.00016867		3.2784	1.76274	1.85983
@397	UWC-3			6.17993	0.236707		0.000173335		3.2824	1.75951	1.86553
	UWC-3 bracketing average		0.455641	5.7691	0.451673	0.993362
@398	T143R	27.6174	0.427416	20.8772	0.274247	0.993441	0.0280004	0.0278233	3.24638	1.73233	1.87399
@399	T143R	27.1144	0.427416	20.3775	0.29015	0.993441	0.0272153	0.0270383	3.24535	1.7195	1.88738
@400	T143R	28.0797	0.427416	21.3365	0.414265	0.993441	0.0261812	0.0260041	3.19601	1.75953	1.8164
@401	T143R	26.8398	0.427416	20.1047	0.2969	0.993441	0.026735	0.026558	3.145	1.77002	1.77681
@402	T143R	27.2394	0.427416	20.5017	0.316451	0.993441	0.0233626	0.0231855	3.09106	1.76488	1.75143
@403	T143R	26.4001	0.427416	19.6679	0.320278	0.993441	0.0234475	0.0232705	3.03512	1.74943	1.73492
@404	T143R	27.511	0.427416	20.7715	0.294261	0.993441	0.0206068	0.0204298	3.02524	1.7588	1.72006
@405	T143R	29.4582	0.427416	22.706	0.267453	0.993441	0.0204365	0.0202595	2.91266	1.77435	1.64153
@406	T143R	29.8282	0.427416	23.0735	0.293401	0.993441	0.0219881	0.0218111	2.89642	1.7695	1.63686
@407	T143R	28.3699	0.427416	21.6248	0.27192	0.993441	0.0205725	0.0203954	2.88508	1.74387	1.65441
@408	UWC-3			6.0393	0.255259		0.000189472		3.18343	1.72434	1.84617
@409	UWC-3			5.80541	0.245079		0.000179136		3.18686	1.7222	1.85046
@410	UWC-3			5.45931	0.312919		0.000181702		3.15307	1.71545	1.83805
@411	UWC-3			5.88719	0.266604		0.000186528		3.11291	1.67342	1.8602
@412	UWC-3			5.63934	0.255201		0.000181925		3.16047	1.68758	1.87278
	UWC-3 bracketing average		0.427416	5.84904	0.423183	0.993441
Session 7 (Feb 7th, 2019)
@414	UWC-3			7.02972	0.19328		0.000153431		2.8468	1.92521	1.47869
@415	UWC-3			7.41372	0.296023		0.000150567		2.83643	1.92925	1.47022
@416	UWC-3			6.79982	0.270004		0.000152365		2.91648	1.90377	1.53195
@417	UWC-3			7.37832	0.238929		0.000159657		2.78078	1.89821	1.46495
@418	UWC-3			7.48205	0.296925		0.000154981		2.7613	1.88308	1.46637
@419	T148L	27.4927	0.534565	22.2063	0.266461	0.994855	0.0269872	0.0268318	2.81718	1.90933	1.47548
@420	T148L	26.803	0.534565	21.52	0.281416	0.994855	0.0262589	0.0261035	2.85154	1.86921	1.52553
@421	T148L	28.0186	0.534565	22.7294	0.237258	0.994855	0.0260495	0.0258941	2.76528	1.88251	1.46893
@422	T148L	27.6567	0.534565	22.3693	0.290987	0.994855	0.0223961	0.0222407	2.81569	1.88765	1.49164
@423	T148L	27.9775	0.534565	22.6885	0.261575	0.994855	0.0220449	0.0218894	2.80928	1.86043	1.51002
@424	T148L	27.6331	0.534565	22.3459	0.314826	0.994855	0.0196759	0.0195205	2.75597	1.87816	1.46737
@425	T148L	27.9143	0.534565	22.6257	0.213853	0.994855	0.0204722	0.0203168	2.7531	1.86928	1.47281
@426	T148L	28.3304	0.534565	23.0396	0.292204	0.994855	0.0186865	0.018531	2.75193	1.87848	1.46498
@427	T148L	28.6221	0.534565	23.3298	0.233067	0.994855	0.0199852	0.0198298	2.74715	1.85684	1.47947
@428	T148L	27.193	0.534565	21.908	0.281938	0.994855	0.0186678	0.0185124	2.745	1.8643	1.4724
@429	T148L	28.5504	0.534565	23.2585	0.282767	0.994855	0.0169471	0.0167917	2.78231	1.78471	1.55897
@430	UWC-3			7.16886	0.278172		0.000154753		2.64625	1.80342	1.46735
@431	UWC-3			7.32695	0.259464		0.000159727		2.69575	1.78839	1.50736
@432	UWC-3			7.54488	0.279258		0.000161409		2.68048	1.83636	1.45967
@433	UWC-3			7.63415	0.286481		0.000149448		2.69002	1.83986	1.46208
@434	UWC-3			7.02873	0.260448		0.000157745		2.71452	1.82474	1.48762
	UWC-3 bracketing average		0.534565	7.28072	0.531187	0.994855
@435	T161L	27.6485	0.431511	22.3808	0.245338	0.994874	0.0276275	0.0274627	2.63865	1.81833	1.45114
@436	T161L	26.8084	0.431511	21.545	0.217844	0.994874	0.0251135	-0.00234921	2.70797	1.82152	1.48666
@437	T161L	26.5121	0.431511	21.2502	0.297958	0.994874	0.0247708	0.02712	2.72974	1.81567	1.50343
@438	T161L	26.6048	0.431511	21.3425	0.188497	0.994874	0.0232603	-0.00385971	2.71891	1.80407	1.50709
@439	T161L	27.5608	0.431511	22.2935	0.290649	0.994874	0.0229805	0.0268403	2.69729	1.79359	1.50385
@440	T161L	28.2565	0.431511	22.9857	0.192631	0.994874	0.0202181	-0.00662211	2.67932	1.78091	1.50446
@441	T161L	28.1372	0.431511	22.867	0.300036	0.994874	0.0188944	0.0255165	2.70481	1.76698	1.53075
@442	T161L	28.2641	0.431511	22.9932	0.291358	0.994874	0.019344	-0.00617254	2.67357	1.75374	1.5245
@443	T161L	27.6239	0.431511	22.3564	0.249443	0.994874	0.0193186	0.0254911	2.66268	1.74757	1.52364
@444	T161L	28.3438	0.431511	23.0725	0.241104	0.994874	0.01972	-0.00577105	2.76251	1.81244	1.5242
@445	UWC-3			7.06463	0.362075		0.000160663		2.78753	1.82899	1.52408
@446	UWC-3			7.44115	0.3565		0.000150421		2.71636	1.81676	1.49516
@447	UWC-3			7.30152	0.324756		0.000162336		2.73672	1.80164	1.51902
@448	UWC-3			7.06264	0.253182		0.000181601		2.7355	1.79976	1.51992
@449	UWC-3			7.42669	0.217714		0.000209463		2.68679	1.78886	1.50196
	UWC-3 bracketing average		0.431511	7.30002	0.42732	0.994874
@450	T162L	28.4215	0.483181	23.2316	0.282241	0.994954	0.0268851	0.0267183	2.69424	1.78285	1.5112
@451	T162L	27.7689	0.483181	22.5823	0.365525	0.994954	0.0251937	0.0250269	2.63641	1.79943	1.46514
@452	T162L	27.0797	0.483181	21.8966	0.254361	0.994954	0.024974	0.0248072	2.70966	1.76403	1.53607
@453	T162L	26.5068	0.483181	21.3266	0.305441	0.994954	0.0241936	0.0240268	2.66473	1.7581	1.51569
@454	T162L	26.5584	0.483181	21.3779	0.315354	0.994954	0.0192157	0.0190489	2.61965	1.76078	1.48778
@455	T162L	27.6957	0.483181	22.5095	0.256671	0.994954	0.0188856	0.0187188	2.63097	1.75983	1.49502
@456	T162L	28.199	0.483181	23.0102	0.240731	0.994954	0.0203512	0.0201844	2.69274	1.75888	1.53094
@457	T162L	29.2571	0.483181	24.0629	0.296785	0.994954	0.0188583	0.0186915	2.59567	1.74808	1.48487
@458	T162L	28.9629	0.483181	23.7702	0.338761	0.994954	0.0225388	0.022372	2.62329	1.73945	1.50811
@459	T162L	27.4632	0.483181	22.2781	0.279618	0.994954	0.0207485	0.0205817	2.63711	1.73301	1.52169
@460	UWC-3			7.75633	0.278909		0.00019096		2.66796	1.72723	1.54465
@461	UWC-3			7.20975	0.263199		0.000150573		2.65639	1.72244	1.54222
@462	UWC-3			7.16138	0.189315		0.00015368		2.75757	1.78264	1.5469
@463	UWC-3			7.48803	0.252355		0.000153201		2.74335	1.80692	1.51825
@464	UWC-3			7.71793	0.250931		0.000155084		2.72896	1.80758	1.50973
	UWC-3 bracketing average		0.483181	7.38048	0.479442	0.994954
@465	T150L	28.1368	0.730249	22.7508	0.331629	0.994761	0.0279318	0.0277741	2.51735	1.80016	1.39841
@466	T150L	26.9722	0.730249	21.5924	0.283005	0.994761	0.0268531	0.0266954	2.62515	1.79774	1.46025
@467	T150L	27.0469	0.730249	21.6667	0.214783	0.994761	0.0260173	0.0258596	2.60499	1.85169	1.40682
@468	T150L	27.4194	0.730249	22.0372	0.332154	0.994761	0.0223125	0.0221548	2.64051	1.88591	1.40012
@469	T150L	26.9918	0.730249	21.6118	0.171874	0.994761	0.0234911	0.0233334	2.66329	1.88045	1.41631
@470	T150L	26.8739	0.730249	21.4946	0.279459	0.994761	0.0179447	0.017787	2.66815	1.87419	1.42363
@471	T150L	28.784	0.730249	23.3947	0.242029	0.994761	0.021026	0.0208683	2.46952	1.85713	1.32975
@472	T150L	28.3769	0.730249	22.9897	0.284703	0.994761	0.0228245	0.0226668	2.52302	1.85352	1.36121
@473	T150L	28.5504	0.730249	23.1623	0.391285	0.994761	0.0211308	0.0209731	2.5961	1.84953	1.40365
@474	T150L	28.0621	0.730249	22.6765	0.252507	0.994761	0.0201523	0.0199946	2.53727	1.84608	1.3744
@475	T150L	28.1037	0.730249	22.7179	0.237234	0.994761	0.019971	0.0198133	2.63604	1.84554	1.42833
@476	UWC-3			7.08358	0.242613		0.000145819		2.93635	1.84524	1.59131
@477	UWC-3			6.91352	0.333502		0.000175066		2.8516	1.8361	1.55307
@478	UWC-3			6.70656	0.263561		0.00014829		2.93522	1.83614	1.59858
@479	UWC-3			6.79783	0.246265		0.000150639		2.9425	1.83221	1.60598
@480	UWC-3			7.02523	0.156972		0.000153763		2.91418	1.81896	1.60212
	UWC-3 bracketing average		0.730249	7.18602	0.72778	0.994761
(1) External precision is the reproducibility (2 standard deviations) of the 10 bracketing UWC-3 calcite standard analyses. (2) Internal precision is the repeatability of individual spot analysis at the 95% confidence level. (3) 16OH–/16O– ratios of otolith δ18O measurements were background-corrected by subtracting the average 16OH–/16O– ratio of the UWC-3 standard bracketing analyses. (4) Primar…
